# Supplementary material for: Foliar application of fullerenol and zinc oxide nanoparticles improves stress resilience in drought-sensitive Arabidopsis thaliana
Source: PLoS One. 2025 Aug 19;20(8):e0330022. doi: 10.1371/journal.pone.0330022 (PMC12364364; doi:10.1371/journal.pone.0330022)
Supplement: S1 File — Supplemental Information. Analyzed drought related genes and their sequences, Supplemental Figures (S2-S3). Supplemental Tables S2-S6. Mixed-model ANOVA outputs for different analyzed datasets. (ZIP) [file pone.0330022.s001.zip]

Archive with 2 entries (2 files):
- Supplemental Information.docx
- Supplemental Tables S2-S6.xlsx
