# Supplementary material for: Foliar application of fullerenol and zinc oxide nanoparticles improves stress resilience in drought-sensitive Arabidopsis thaliana
Source: PLoS One. 2025 Aug 19;20(8):e0330022. doi: 10.1371/journal.pone.0330022 (PMC12364364; doi:10.1371/journal.pone.0330022)
Supplement: S1 File — Supplemental Information. Analyzed drought related genes and their sequences, Supplemental Figures (S2-S3). Supplemental Tables S2-S6. Mixed-model ANOVA outputs for different analyzed datasets. (ZIP) [file pone.0330022.s001.zip › Supplemental Tables S2-S6.xlsx]

## Sheet: info
PLOS One Supporting Information Tables S2-S5
Article title: Foliar application of fullerenol and zinc oxide nanoparticles improves stress resilience in drought-sensitive Arabidopsis thaliana
Authors: Ana Joksimović, Danijela Arsenov, Milan Borišev, Aleksandar Djordjevic, Milan Župunski, Ivana Borišev
Dataset. Dataset used for all analysis and interpretation of data.
Table S2. Mixed-model ANOVA output for photosynthetic parameters tested in this study. In this study, we employed a mixed-effects model with Type II ANOVA to analyze parameter data between control group and the analyzed treatments. This approach was chosen to appropriately account for the nested structure of the data, where observations within each group are not independent, and to robustly test …
Table S3. Mixed-model ANOVA output for biochemistry parameters tested in this study. In this study, we employed a mixed-effects model with Type II ANOVA to analyze parameter data between control group and the analyzed treatments. This approach was chosen to appropriately account for the nested structure of the data, where observations within each group are not independent, and to robustly test th…
Table S4. Mixed-model ANOVA output for gene expression data. In this study, we employed a mixed-effects model with Type III ANOVA to analyze parameter expression data characterized by tied values in the control group and the presence of two factor variables alongside one random variable. This approach was chosen to appropriately account for the nested structure of the data, where observations wit…
Table S5. Linear-model ANOVA output for ionome parameters tested in this study. In this study, we employed a two-way ANOVA performed for each parameter to test the effects of treatment, condition, and their interaction on elemental concentrations. Post-hoc pairwise comparisons (Sidak-adjusted) were conducted for all treatment × condition combinations to identify specific group differences for eac…

## Sheet: dataset
treatment	condition	background	ci	E	gs	A	WUE	iWUE	Fv/Fm	gH	NPQt	Phi2	PhiNO	SPAD	vH	Proline	CAT	APX	TBARS	Proteins	GSH	Leaf Zn	Leaf Cd	Leaf Co	Leaf Cr	Leaf Cu	Leaf Fe	Leaf Mn	Leaf Ni	Root Zn	Root Cd	Root Co	Root Cr	Root Cu	Root Fe	Root Mn	Root Ni	Soil Zn	Soil Cd	Soil Co	Soil Cr	Soil Cu	Soil Fe	Soil Mn	Soil Ni
Control	Drought	Col-0	421	1.48	0.1	0.21	0.141892	2.1	0.663	48.105	1.076	0.558	0.178	18.352	0.015	30.1296	2.03656	10.9352	4.53789	95.2469	4.28359	104.7	0.8167	0.1194	0.9782	4.324	128.4	29.84	1.999	187.6	2.012	1.002	12.88	14.32	2168	81.15	46.12	200.6	0.8476	3.455	18.96	26.04	13840	282.6	15.27
Control	Drought	Col-0	420	1.51	0.1	0.2	0.13245	2	0.643	38.259	1.011	0.567	0.16	18.708	0.024	42.1342	3.10555	13.3652	4.49233	107.407	4.15572	109.9	0.7984	0.1303	0.9982	4.341	129.3	30.15	2.081	188.8	1.422		11.54	14.36	2189	81.18	44.7	200.5	0.835	3.434	18.83	25.94	12970	281.3	15.24
Control	Drought	Col-0	425	1.58	0.11	0.22	0.139241	2	0.741	174.639	0.703	0.646	0.208	20.308	0.033	35.5862	2.57496	14.5803	3.67223	104.938	4.53933	105.7	0.8188	0.1558	1.02	4.442	130.1	30.32	2.09	190.4	1.733	0.7663	11.03	13.97	2211	81.03	45.32	201.5	0.8304	3.458	18.94	26.02	12520	281.9	15.31
Control	Drought	Col-0	422	1.53	0.1	0.23	0.150327	2.3	0.705	84.552	1.045	0.615	0.188	17.821	0.036	35.4157	2.81684	14.5803	4.93883	80.3704	3.89999	94.07	1.154	0.1399	0.6579	4.163	111.9	26.59	1.329	146.9	1.495		7.883	11.72	1914	60.35	30.16	183.3	0.8335	4.551	23.38	33.42	14030	331.3	18.97
Control	Drought	Col-0	393	1.51	0.1	0.31	0.205298	3.1	0.721	100.289	0.884	0.66	0.18	17.247	0.025	45.2718	3.14751	19.2158	4.32646	97.716	4.50956	94.14	1.164	0.115	0.6593	4.114	113	26.76	1.352	146.4	1.174	0.9172	9.052	10.66	1921	60.54	30.5	183.8	0.8345	4.549	23.45	33.53	14120	337.2	18.95
Control	Drought	Col-0	395	1.57	0.09	0.27	0.171975	3	0.735	129.993	0.759	0.644	0.202	20.81	0.032	46.8065	2.44897	17.9348	5.27617	92.7778	4.98071	94.75	1.18	0.1292	0.6322	4.173	114.2	27.09	1.444	146.8	1.364	0.9926	7.428	10.61	1930	61.19	31	184.4	0.8322	4.553	23.59	33.76	14080	335.6	18.97
Control	Drought	Col-0	393	1.59	0.1	0.26	0.163522	2.6	0.74	96.623	0.717	0.633	0.214	23.908	0.027	36.4047	2.85166	12.8106	4.00029	94.4444	4.10572	105.4	0.7387	0.1732	2.69	3.986	260.7	31.09	5.29	125.7	0.915	0.442	7.309	10.8	1942	65.8	22.22	185	0.8296	4.883	28.18	34.21	13750	321.3	19.64
Control	Drought	Col-0	394	1.62	0.1	0.26	0.160494	2.6	0.731	123.506	0.798	0.679	0.178	17.46	0.028	41.2475	2.69551	16.6537	5.00756	83.5802	4.71148	105.6	0.7808	0.1711	2.749	4.108	261.4	31.22	5.323	125.7	0.8726	0.4376	6.676	10.45	1941	66.14	22.88	186.8	0.8396	4.916	28.47	34.4	13640	325.9	19.89
Control	Drought	Col-0	394	1.69	0.1	0.27	0.159763	2.7								53.3204	2.82368	15.6102	4.61245	105.864	5.47367	105.6	0.7641	0.1972	2.766	4.143	264.5	31.6	5.373	126	1.162	0.4985	7.07	10.54	1955	66.48	22.56	187.2	0.8345	4.918	28.68	34.77	13600	333.9	19.89
Control	Drought	Col-0	394	1.63	0.11	0.26	0.159509	2.36364								40.6337	3.43353	19.5128	4.57344	83.3951	5.33683	101.6	0.8845	0.2486	1.129	4.543	254.6	33.51	4.855	121.4	1.073		8.269	10.96	1823	57.73	12.76	173.6	0.7704	4.562	18.68	33.29	19250	343.1	19.18
Control	Drought	Col-0	394	1.63	0.11	0.28	0.171779	2.54545								42.1001	2.43104	20.8136	4.3199	77.037	4.85788	101.8	0.8765	0.2401	1.163	4.525	256.7	33.67	4.888	121.2	1.527		9.386	13.03	1842	58.2	12.7	173.3	0.7658	4.55	18.73	33.17	18580	340.4	19.13
Control	Drought	Col-0	394	1.67	0.12	0.31	0.185629	2.58333								37.0527	2.77356	14.3094	6.14343	96.2346	4.44735	101.9	0.8733	0.2523	1.314	4.537	256.6	33.75	4.9	121.5	1.421		7.912	13.14	1836	58.08	12.65	172.6	0.76	4.531	18.83	33.4	17770	341.3	19.04
Control	Drought	pp2ca-1	441	1.28	0.08	0.37	0.289062	4.625	0.748	142.639	0.642	0.642	0.218	27.738	0.037	53.6955	2.50253	11.9168	5.53134	107.222	4.26357	107.2	1.114	0.2741	1.352	4.607	296.6	36.87	6.7	106.2	1.102		5.419	9.471	942	42.36	23.64	196.5	0.7574	4.337	20.91	28.86	12290	299.5	18.09
Control	Drought	pp2ca-1	442	1.24	0.07	0.38	0.306452	5.42857	0.735	117.813	0.762	0.656	0.195	25.85	0.032	38.4169	2.08927	10.7251	4.87008	81.9753	4.13817	107.5	1.104	0.226	1.396	4.465	294.3	36.9	6.776	106.7	1.35		6.796	8.262	939.2	42.49	23.02	196.6	0.7588	4.342	21.08	29.4	12430	294.8	18.1
Control	Drought	pp2ca-1	440	1.23	0.07	0.37	0.300813	5.28571	0.742	137.836	0.694	0.652	0.206	18.471	0.026	27.7764	3.05354	16.6835	5.60283	100.185	6.01915	107.7	1.07	0.2771	1.317	4.651	297.6	37.27	6.851	106.6	1.153		6.165	9.469	936.9	42.15	22.98	196.4	0.7538	4.335	21.01	29.59	12270	297.8	18.08
Control	Drought	pp2ca-1	440	1.18	0.08	0.4	0.338983	5	0.726	145.212	0.842	0.648	0.191	18.728	0.026	44.5556	2.54079	16.6835	2.90418	106.235	3.95007	100.2	1.036	0.2382	1.342	4.398	311.9	34	3.514	230.1	0.8708	0.257	5.607	25.65	1645	63.51	15.3	219.5	1.608	4.545	25.43	32.94	12050	333.2	21.23
Control	Drought	pp2ca-1	430	1.38	0.12	0.42	0.304348	3.5	0.74	174.311	0.711	0.646	0.207	16.723	0.031	37.8712	2.6756	12.5114	4.94698	87.5309	4.74212	100.9	1.021	0.2546	1.38	4.413	313.5	34.07	3.466	230	0.903		5.841	24.41	1646	63.72	14.5	219.9	1.612	4.571	25.88	33.38	12130	333.8	21.3
Control	Drought	pp2ca-1	428	1.37	0.11	0.4	0.291971	3.63636	0.741	99.563	0.706	0.635	0.214	25.336	0.024	39.6446	2.28189	10.0091	3.59524	90	4.47867	100.4	1.016	0.2568	1.357	4.443	313.7	34.17	3.473	230.8	0.9345	0.1367	6.622	25.5	1664	63.68	15.45	219.2	1.605	4.547	25.71	33.08	12100	334.8	21.24
Control	Drought	pp2ca-1	430	1.34	0.11	0.41	0.30597	3.72727	0.735	143.327	0.758	0.665	0.191	26.751	0.034	45.2718	2.91664	15.0136	4.98452	100.617	5.33488	101.4	0.7747	0.2228	1.236	3.96	279	30.63	2.836	149.4	1.046	0.2538	5.116	10.64	975.6	53.45	27.39	203.2	1.008	4.603	23.81	33.81	12040	348.8	19.37
Control	Drought	pp2ca-1	430	1.38	0.11	0.34	0.246377	3.09091	0.739	111.624	0.727	0.644	0.206	28.881	0.029	36.9504	2.12119	15.0136	5.20043	98.4568	3.95177	101.7	0.7646	0.2346	1.226	3.917	280.5	30.72	2.928	149.7	0.801	0.2205	5.064	10.58	980.5	53.44	28.37	203.5	1.008	4.576	23.84	34.08	12000	348.2	19.3
Control	Drought	pp2ca-1	440	1.36	0.09	0.47	0.345588	5.22222								1161.74	3.36784	15.3918	13.8333	126.543	8.90729	101.8	0.8132	0.2014	1.293	4.021	283.5	31.11	2.88	149.4	0.8437		4.943	11.35	978	53.26	27.08	203.9	1.003	4.564	23.93	34.43	11990	345.1	19.33
Control	Drought	pp2ca-1	440	1.38	0.1	0.4	0.289855	4								1342.28	3.59377	16.4912	15.276	93.2716	7.86618	145.7	1.287	0.2071	1.12	3.945	209.3	32.76	3.647	178.2	1.281	0.542	4.967	11.2	1696	52.18	42.76	175.9	0.7726	5.747	26.84	33.36	15430	377.4	21.64
Control	Drought	pp2ca-1	434	1.38	0.11	0.38	0.275362	3.45455								1262.17	3.95385	17.5906	11.6981	110.864	8.73378	145.9	1.296	0.1957	1.038	3.897	210.5	33.01	3.62	179	0.9408		4.811	10.53	1705	52.08	42.25	176.2	0.7694	5.749	27.04	33.82	15410	377.3	21.63
Control	Drought	pp2ca-1	437	1.39	0.11	0.44	0.316547	4								1410.49	3.3749	19.7894	16.4631	98.1481	7.98186	146.5	1.294	0.2121	1.129	3.92	210.8	32.87	3.618	178.6	1.359	0.5865	5.135	10.89	1706	52.3	42.7	175.5	0.7688	5.74	26.85	33.52	15250	382.1	21.55
Control	Optimal	Col-0	410	2.13	0.31	0.61	0.286385	1.96774	0.759	130.58	0.546	0.67	0.213	23.571	0.025	235.334	4.17895	28.8374	9.39152	113.21	5.34283	105.6	0.8946	0.2025	1.76	4.41	420.9	33.55	7.995	110.1	1.08		3.368	8.216	818.9	40.94	25.15	164.5	0.7674	4.532	19.41	32.98	12260	314.9	18.33
Control	Optimal	Col-0	412	2.12	0.29	0.67	0.316038	2.31034	0.752	188.225	0.605	0.658	0.213	18.59	0.038	195.227	3.92129	27.5836	7.1635	74.5679	6.53013	105.1	0.8402	0.2916	1.695	4.58	422	33.61	8.087	109.9	1.086		2.866	8.621	818.3	41	25.35	165.4	0.7758	4.559	19.64	33.41	12200	315.8	18.43
Control	Optimal	Col-0	415	2.09	0.28	0.62	0.296651	2.21429	0.748	219.047	0.64	0.66	0.207	18.83	0.039	255.558	4.09843	22.5684	8.83686	84.4444	5.67263	105.3	0.8677	0.2555	1.748	4.437	424.9	33.88	8.076	110.3	1.006		2.984	10.06	827.3	41.21	26.14	165.9	0.7702	4.553	19.56	33.42	12130	319.1	18.47
Control	Optimal	Col-0	414	2.11	0.27	0.66	0.312796	2.44444	0.754	181.069	0.592	0.645	0.223	24.718	0.034	196.114	4.72648	26.3298	9.35391	103.827	5.27687	95.15	0.7549	0.1533	1.074	4.352	238.7	30.78	8.64	209	1.537		10.24	11.03	2537	86.01	27.3	212.7	0.805	5.461	19.39	32.24	11960	323.5	22.37
Control	Optimal	Col-0	398	2.22	0.22	0.5	0.225225	2.27273	0.748	211.827	0.642	0.633	0.224	19.363	0.036	719.271	3.78047	29.4336	10.6169	107.037	6.13255	95.89	0.8207	0.1425	1.342	4.158	238.9	30.69	8.751	210.6	1.346		11.55	11.76	2578	86.99	28.8	211.9	0.8042	5.421	19.47	32.55	12020	323.3	22.33
Control	Optimal	Col-0	399	2.21	0.22	0.48	0.217195	2.18182	0.739	179.25	0.722	0.633	0.213	25.089	0.034	964.513	3.79622	25.7544	10.0373	80.5556	6.77809	96.29	0.7974	0.1843	1.144	4.233	241	30.9	8.651	210.1	1.4201		11.15	12.27	2546	86.18	29.73	212.8	0.8073	5.473	19.71	33.2	12120	324.4	22.43
Control	Optimal	Col-0	398	2.21	0.22	0.55	0.248869	2.5	0.754	173.981	0.596	0.648	0.22	19.39	0.033	835.498	4.11913	18.396	10.3501	90.9259	7.10085
Control	Optimal	Col-0	399	2.22	0.22	0.49	0.220721	2.22727	0.752	161.797	0.612	0.673	0.203	20.729	0.026	964.343	3.65445	20.8488	8.78606	105.741	5.87434
Control	Optimal	Col-0	399	2.2	0.22	0.48	0.218182	2.18182								1237.18	3.99817	22.1907	10.4985	90.0617	8.04059
Control	Optimal	Col-0	399	2.22	0.23	0.49	0.220721	2.13043								1078.76	3.86358	23.4235	10.3876	100.617	7.00309
Control	Optimal	Col-0	399	2.23	0.22	0.48	0.215247	2.18182								1056.32	4.43361	18.4922	9.64826	88.0864	7.58669
Control	Optimal	Col-0	399	2.27	0.23	0.46	0.202643	2								1203.34	3.34104	27.1219	11.321	103.765	7.26247
Control	Optimal	pp2ca-1	437	1.84	0.34	1.01	0.548913	2.97059	0.764	236.254	0.506	0.707	0.195	21.378	0.046	1311.69	3.70357	14.8752	13.7984	96.6049	8.36913
Control	Optimal	pp2ca-1	438	1.85	0.34	0.95	0.513514	2.79412	0.768	247.405	0.474	0.706	0.2	17.225	0.04	1321.28	3.60804	18.3079	13.9615	109.074	7.94766
Control	Optimal	pp2ca-1	438	1.86	0.34	0.88	0.473118	2.58824	0.747	200.915	0.648	0.684	0.192	19.844	0.036	1434.74	4.06364	19.4521	13.91	109.506	7.76703
Control	Optimal	pp2ca-1	435	1.92	0.35	0.96	0.5	2.74286	0.749	239.509	0.638	0.707	0.179	16.009	0.041	1162.11	3.07161	21.7406	11.7132	96.7901	8.12829
Control	Optimal	pp2ca-1	449	1.95	0.36	0.86	0.441026	2.38889	0.757	240.579	0.566	0.657	0.219	17.947	0.045	34.5938	1.7161	7.87677	2.8192	145.963	4.09009
Control	Optimal	pp2ca-1	450	1.94	0.36	0.78	0.402062	2.16667	0.759	159.38	0.552	0.705	0.19	19.789	0.026	29.3077	1.53645	6.55171	2.9738	145.346	4.05661
Control	Optimal	pp2ca-1	449	1.95	0.37	0.81	0.415385	2.18919	0.769	190.101	0.469	0.721	0.19	16.976	0.029	31.5927	2.00448	8.17123	3.49281	180.778	4.63531
Control	Optimal	pp2ca-1	447	1.95	0.37	1	0.512821	2.7027	0.769	190.101	0.469	0.721	0.19	16.976	0.029	32.7863	1.579	8.68654	3.08423	168.185	4.8314
Control	Optimal	pp2ca-1	425	1.92	0.36	1.14	0.59375	3.16667								37.5268	1.4136	8.29763	2.76264	158.556	4.71616
Control	Optimal	pp2ca-1	427	1.93	0.36	0.98	0.507772	2.72222								33.7412	1.45554	7.60617	3.1313	161.395	4.68124
Control	Optimal	pp2ca-1	428	1.9	0.35	0.91	0.478947	2.6								27.9435	1.45061	8.2208	2.99881	144.728	5.1303
Control	Optimal	pp2ca-1	425	1.9	0.35	0.91	0.478947	2.6								35.31	1.52462	6.45372	3.70733	149.049	4.94568
FNP100	Drought	Col-0	407	2.01	0.2	0.41	0.20398	2.05	0.728	120.47	0.823	0.633	0.201	17.514	0.028	31.1834	1.49854	7.35585	3.60828	150.531	5.46513
FNP100	Drought	Col-0	407	1.98	0.2	0.46	0.232323	2.3	0.736	87.876	0.747	0.603	0.227	15.315	0.025	39.1638	1.50641	8.17317	3.35694	134.605	4.99253
FNP100	Drought	Col-0	406	1.95	0.22	0.51	0.261538	2.31818	0.72	90.109	0.9	0.599	0.211	14.634	0.027	32.9568	1.62189	5.96642	3.9148	143	5.02439
FNP100	Drought	Col-0	407	1.97	0.22	0.47	0.238579	2.13636	0.733	98.3	0.779	0.631	0.207	21.094	0.029	33.9117	1.55103	7.84625	3.12399	148.556	4.41373
FNP100	Drought	Col-0	403	2.16	0.23	0.45	0.208333	1.95652	0.68	36.007	1.01	0.584	0.181	16.163	0.019	33.4343	1.37231	7.51193	2.93452	147.815	4.44429
FNP100	Drought	Col-0	407	2.08	0.22	0.47	0.225962	2.13636	0.724	99.386	0.858	0.601	0.215	17.317	0.033	35.8898	1.4613	8.24125	3.86421	159.914	4.34481
FNP100	Drought	Col-0	407	2.05	0.22	0.47	0.229268	2.13636	0.736	100.167	0.754	0.668	0.189	16.312	0.028	31.4903	1.49877	5.61572	3.29546	170.654	4.32113
FNP100	Drought	Col-0	406	2.08	0.23	0.49	0.235577	2.13043	0.749	170.47	0.636	0.663	0.206	17.884	0.038	32.7863	1.70251	5.68865	2.91812	168.062	4.7143
FNP100	Drought	Col-0	399	2.12	0.23	0.44	0.207547	1.91304								32.2406	1.74164	6.9769	3.62704	143.988	4.21695
FNP100	Drought	Col-0	402	2.12	0.24	0.49	0.231132	2.04167								33.6048	1.59711	9.30254	3.02497	147.074	4.43628
FNP100	Drought	Col-0	401	2.09	0.24	0.47	0.22488	1.95833								35.3441	1.65011	6.15168	3.45261	180.778	4.32418
FNP100	Drought	Col-0	400	2.11	0.24	0.45	0.21327	1.875								35.2759	1.46462	6.9769	3.16564	156.457	4.0025
FNP100	Drought	pp2ca-1	445	1.65	0.16	0.72	0.436364	4.5	0.737	108.55	0.741	0.642	0.205	29.734	0.034	107.747	2.05503	9.72234	5.36493	129.049	7.26744
FNP100	Drought	pp2ca-1	447	1.64	0.16	0.69	0.420732	4.3125	0.736	150.566	0.747	0.67	0.189	24.518	0.038	109.759	2.35374	7.76388	5.66922	180.654	6.28584
FNP100	Drought	pp2ca-1	448	1.67	0.17	0.67	0.401198	3.94118	0.754	133.992	0.593	0.661	0.213	23.542	0.031	102.256	2.23022	9.16278	4.29467	187.074	5.44967
FNP100	Drought	pp2ca-1	448	1.73	0.19	0.71	0.410405	3.73684	0.749	144.819	0.634	0.668	0.203	26.766	0.039	103.723	2.25941	7.55405	6.02597	177.074	5.84958
FNP100	Drought	pp2ca-1	450	1.77	0.2	0.7	0.39548	3.5	0.744	96.628	0.676	0.651	0.208	27.949	0.029	67.5384	1.79023	6.77502	4.02648	179.914	5.31095
FNP100	Drought	pp2ca-1	450	1.77	0.2	0.7	0.39548	3.5	0.746	44.39	0.662	0.684	0.19	18.352	0.036	52.9418	1.69505	8.32763	3.65591	123.247	4.86616
FNP100	Drought	pp2ca-1	450	1.73	0.18	0.63	0.364162	3.5	0.747	119.73	0.654	0.664	0.203	22.077	0.03	41.7216	1.67012	7.48075	5.58286	177.938	5.55857
FNP100	Drought	pp2ca-1	450	1.73	0.18	0.63	0.364162	3.5	0.754	98.075	0.595	0.635	0.229	27.977	0.028	53.2488	1.6452	6.42216	3.46004	186.704	4.95787
FNP100	Drought	pp2ca-1	450	1.79	0.16	0.45	0.251397	2.8125								64.3667	1.59879	5.99975	3.91859	180.16	5.22496
FNP100	Drought	pp2ca-1	450	1.72	0.15	0.43	0.25	2.86667								65.458	1.65637	7.44796	5.14961	156.951	5.37281
FNP100	Drought	pp2ca-1	453	1.82	0.16	0.42	0.230769	2.625								72.8927	1.8003	7.31004	4.52893	152.506	4.72764
FNP100	Drought	pp2ca-1	457	1.84	0.16	0.4	0.217391	2.5								77.6332	1.56115	6.13767	3.39618	193.864	5.98213
FNP100	Optimal	Col-0	401	2.46	0.26	0.51	0.207317	1.96154	0.754	181.101	0.589	0.657	0.216	19.938	0.033	90.7632	2.27211	6.61948	4.16746	179.667	5.72757
FNP100	Optimal	Col-0	403	2.49	0.28	0.48	0.192771	1.71429	0.746	213.245	0.658	0.653	0.209	20.336	0.038	102.802	2.04734	9.43466	5.96997	103.617	7.08633
FNP100	Optimal	Col-0	403	2.53	0.28	0.47	0.185771	1.67857	0.757	143.13	0.564	0.658	0.219	22.71	0.027	87.3187	2.16461	7.38034	5.22843	186.21	5.07536
FNP100	Optimal	Col-0	403	2.53	0.29	0.52	0.205534	1.7931	0.759	130.161	0.553	0.65	0.225	24.09	0.026	101.029	2.13774	8.06511	5.39385	150.284	6.10802
FNP100	Optimal	Col-0	395	2.52	0.28	0.54	0.214286	1.92857	0.755	157.903	0.58	0.647	0.223	19.398	0.033	110.1	2.34836	8.04255	6.10324	173.123	7.21848
FNP100	Optimal	Col-0	397	2.54	0.29	0.51	0.200787	1.75862	0.755	123.123	0.579	0.658	0.217	22.128	0.022	101.063	2.10218	7.59156	5.95666	130.407	7.51636
FNP100	Optimal	Col-0	398	2.54	0.28	0.47	0.185039	1.67857	0.768	198.031	0.477	0.68	0.217	23.258	0.036	107.542	1.98633	9.24517	7.64793	183.37	6.18322
FNP100	Optimal	Col-0	400	2.51	0.29	0.55	0.219124	1.89655	0.746	146.685	0.661	0.642	0.216	21.246	0.029	98.9482	1.86324	7.29091	5.10539	140.16	7.74587
FNP100	Optimal	Col-0	404	2.48	0.23	0.59	0.237903	2.56522
FNP100	Optimal	Col-0	406	2.41	0.23	0.57	0.236515	2.47826
FNP100	Optimal	Col-0	407	2.4	0.24	0.57	0.2375	2.375
FNP100	Optimal	Col-0	404	2.42	0.25	0.61	0.252066	2.44
FNP100	Optimal	pp2ca-1	461	2.55	0.45	0.97	0.380392	2.15556	0.759	117.311	0.551	0.642	0.231	16.126	0.021
FNP100	Optimal	pp2ca-1	461	2.51	0.45	0.83	0.330677	1.84444	0.761	142.896	0.536	0.647	0.23	24.279	0.027
FNP100	Optimal	pp2ca-1	460	2.54	0.46	0.99	0.389764	2.15217	0.767	162.458	0.479	0.662	0.229	19.148	0.029
FNP100	Optimal	pp2ca-1	460	2.57	0.51	0.96	0.373541	1.88235	0.769	188.126	0.469	0.684	0.215	18.352	0.031
FNP100	Optimal	pp2ca-1	457	2.53	0.49	1.03	0.407115	2.10204	0.756	174.19	0.574	0.656	0.219	25.962	0.037
FNP100	Optimal	pp2ca-1	458	2.58	0.53	1.01	0.391473	1.90566	0.696	100.539	0.633	0.612	0.182	17.899	0.029
FNP100	Optimal	pp2ca-1	459	2.61	0.56	0.92	0.35249	1.64286	0.757	210.287	0.563	0.653	0.222	24.009	0.042
FNP100	Optimal	pp2ca-1	458	2.6	0.52	0.81	0.311538	1.55769	0.76	225.44	0.544	0.638	0.234	15.839	0.038
FNP100	Optimal	pp2ca-1	457	2.6	0.41	0.77	0.296154	1.87805
FNP100	Optimal	pp2ca-1	457	2.61	0.41	0.68	0.260536	1.65854
FNP100	Optimal	pp2ca-1	456	2.62	0.48	0.94	0.358779	1.95833
FNP100	Optimal	pp2ca-1	455	2.69	0.45	0.85	0.315985	1.88889
FNP100−ZnOnano	Drought	Col-0	423	1.46	0.15	0.42	0.287671	2.8	0.756	122.43	0.577	0.62	0.241	23.348	0.028
FNP100−ZnOnano	Drought	Col-0	427	1.48	0.16	0.4	0.27027	2.5	0.686	72.333	0.9237	0.601	0.178	17.941	0.027
FNP100−ZnOnano	Drought	Col-0	420	1.44	0.16	0.45	0.3125	2.8125	0.747	85.061	0.655	0.623	0.228	25.009	0.027
FNP100−ZnOnano	Drought	Col-0	422	1.42	0.16	0.41	0.288732	2.5625	0.709	92.637	1.007	0.615	0.192	19.955	0.022
FNP100−ZnOnano	Drought	Col-0	411	1.68	0.18	0.42	0.25	2.33333	0.682	37.736	1.0277	0.59	0.18	18.352	0.012
FNP100−ZnOnano	Drought	Col-0	415	1.72	0.17	0.41	0.238372	2.41176	0.731	67.622	0.797	0.637	0.202	21.533	0.026
FNP100−ZnOnano	Drought	Col-0	415	1.74	0.16	0.5	0.287356	3.125	0.72	65.168	0.898	0.607	0.207	20.519	0.02
FNP100−ZnOnano	Drought	Col-0	418	1.75	0.15	0.49	0.28	3.26667	0.742	69.464	0.693	0.611	0.23	24.74	0.025
FNP100−ZnOnano	Drought	Col-0	405	1.66	0.13	0.39	0.23494	3
FNP100−ZnOnano	Drought	Col-0	406	1.7	0.14	0.37	0.217647	2.64286
FNP100−ZnOnano	Drought	Col-0	407	1.74	0.13	0.35	0.201149	2.69231
FNP100−ZnOnano	Drought	Col-0	405	1.72	0.14	0.39	0.226744	2.78571
FNP100−ZnOnano	Drought	pp2ca-1	408	1.88	0.2	0.91	0.484043	4.55	0.73	178.967	0.804	0.671	0.182	18.352	0.045
FNP100−ZnOnano	Drought	pp2ca-1	409	1.89	0.2	0.9	0.47619	4.5	0.738	176.29	0.728	0.653	0.201	22.404	0.035
FNP100−ZnOnano	Drought	pp2ca-1	415	1.93	0.19	0.69	0.357513	3.63158	0.745	103.366	0.668	0.651	0.209	16.543	0.026
FNP100−ZnOnano	Drought	pp2ca-1	413	1.89	0.19	0.81	0.428571	4.26316	0.746	148.633	0.659	0.666	0.201	15.407	0.033
FNP100−ZnOnano	Drought	pp2ca-1	414	1.92	0.14	0.73	0.380208	5.21429	0.749	92.963	0.638	0.674	0.199	28.238	0.025
FNP100−ZnOnano	Drought	pp2ca-1	414	1.91	0.13	0.69	0.361257	5.30769	0.749	212.866	0.639	0.663	0.206	18.223	0.043
FNP100−ZnOnano	Drought	pp2ca-1	415	1.91	0.13	0.65	0.340314	5	0.742	140.679	0.693	0.659	0.201	20.31	0.03
FNP100−ZnOnano	Drought	pp2ca-1	417	1.94	0.13	0.43	0.221649	3.30769	0.734	144.038	0.764	0.637	0.206	20.698	0.03
FNP100−ZnOnano	Drought	pp2ca-1	411	1.93	0.13	0.5	0.259067	3.84615
FNP100−ZnOnano	Drought	pp2ca-1	412	1.94	0.14	0.49	0.252577	3.5
FNP100−ZnOnano	Drought	pp2ca-1	412	1.94	0.14	0.4	0.206186	2.85714
FNP100−ZnOnano	Drought	pp2ca-1	414	1.88	0.15	0.56	0.297872	3.73333
FNP100−ZnOnano	Optimal	Col-0	415	2.81	0.22	0.47	0.16726	2.13636	0.767	154.205	0.483	0.649	0.236	28.673	0.029
FNP100−ZnOnano	Optimal	Col-0	418	2.76	0.23	0.48	0.173913	2.08696	0.762	148.278	0.527	0.654	0.227	22.094	0.027
FNP100−ZnOnano	Optimal	Col-0	421	2.83	0.23	0.55	0.194346	2.3913	0.76	190.113	0.544	0.67	0.214	19.336	0.03
FNP100−ZnOnano	Optimal	Col-0	418	2.81	0.25	0.56	0.199288	2.24	0.759	178.34	0.552	0.649	0.226	16.639	0.03
FNP100−ZnOnano	Optimal	Col-0	415	2.78	0.2	0.55	0.197842	2.75	0.763	155.472	0.512	0.647	0.234	27.084	0.033
FNP100−ZnOnano	Optimal	Col-0	417	2.87	0.22	0.55	0.191638	2.5	0.758	102.535	0.56	0.673	0.21	28.016	0.018
FNP100−ZnOnano	Optimal	Col-0	418	2.75	0.24	0.63	0.229091	2.625	0.756	193.915	0.576	0.645	0.225	19.032	0.037
FNP100−ZnOnano	Optimal	Col-0	420	2.8	0.25	0.53	0.189286	2.12	0.747	215.554	0.655	0.662	0.204	20.31	0.037
FNP100−ZnOnano	Optimal	Col-0	416	2.78	0.26	0.62	0.223022	2.38462
FNP100−ZnOnano	Optimal	Col-0	418	2.79	0.22	0.5	0.179211	2.27273
FNP100−ZnOnano	Optimal	Col-0	414	2.8	0.25	0.46	0.164286	1.84
FNP100−ZnOnano	Optimal	Col-0	413	2.72	0.24	0.56	0.205882	2.33333
FNP100−ZnOnano	Optimal	pp2ca-1	419	2.07	0.25	0.82	0.396135	3.28	0.757	148.328	0.566	0.646	0.226	20.132	0.025
FNP100−ZnOnano	Optimal	pp2ca-1	417	2.09	0.28	0.88	0.421053	3.14286	0.767	177.883	0.482	0.666	0.226	26.349	0.032
FNP100−ZnOnano	Optimal	pp2ca-1	416	2.12	0.34	0.88	0.415094	2.58824	0.759	115.322	0.55	0.67	0.213	21.784	0.018
FNP100−ZnOnano	Optimal	pp2ca-1	415	2.09	0.31	1.01	0.483254	3.25806	0.763	198.765	0.515	0.64	0.238	14.241	0.032
FNP100−ZnOnano	Optimal	pp2ca-1	415	2.11	0.34	0.72	0.341232	2.11765	0.754	208.852	0.59	0.65	0.22	16.128	0.033
FNP100−ZnOnano	Optimal	pp2ca-1	416	2.12	0.32	0.71	0.334906	2.21875	0.753	179.032	0.601	0.664	0.21	19.071	0.032
FNP100−ZnOnano	Optimal	pp2ca-1	416	2.1	0.37	0.85	0.404762	2.2973	0.763	145.242	0.514	0.634	0.242	22.575	0.025
FNP100−ZnOnano	Optimal	pp2ca-1	410	2.09	0.3	0.76	0.363636	2.53333	0.742	152.097	0.698	0.582	0.246	25.026	0.03
FNP100−ZnOnano	Optimal	pp2ca-1	445	1.75	0.41	0.83	0.474286	2.02439
FNP100−ZnOnano	Optimal	pp2ca-1	445	1.77	0.4	0.91	0.514124	2.275
FNP100−ZnOnano	Optimal	pp2ca-1	447	1.8	0.4	0.83	0.461111	2.075
FNP100−ZnOnano	Optimal	pp2ca-1	446	1.85	0.45	0.95	0.513514	2.11111
ZnO	Drought	Col-0	408	1.37	0.12	0.28	0.20438	2.33333	0.754	108.018	0.589	0.662	0.213	23.854	0.028
ZnO	Drought	Col-0	408	1.37	0.12	0.25	0.182482	2.08333	0.705	57.902	1.044	0.642	0.175	21.699	0.019
ZnO	Drought	Col-0	408	1.4	0.12	0.2	0.142857	1.66667	0.691	57.314	1.0181	0.604	0.182	19.209	0.021
ZnO	Drought	Col-0	411	1.51	0.14	0.17	0.112583	1.21429	0.751	121.632	0.615	0.655	0.214	18.478	0.024
ZnO	Drought	Col-0	411	1.51	0.11	0.28	0.18543	2.54545	0.754	122.545	0.593	0.644	0.223	18.739	0.02
ZnO	Drought	Col-0	412	1.53	0.12	0.31	0.202614	2.58333	0.711	68.219	0.983	0.641	0.181	17.463	0.023
ZnO	Drought	Col-0	413	1.55	0.12	0.28	0.180645	2.33333	0.755	141.641	0.587	0.652	0.22	22.603	0.031
ZnO	Drought	Col-0	412	1.56	0.11	0.33	0.211538	3	0.72	62.054	0.894	0.606	0.208	18.046	0.02
ZnO	Drought	Col-0	413	1.57	0.1	0.28	0.178344	2.8
ZnO	Drought	Col-0	411	1.57	0.1	0.28	0.178344	2.8
ZnO	Drought	Col-0	415	1.6	0.11	0.26	0.1625	2.36364
ZnO	Drought	Col-0	412	1.61	0.11	0.24	0.149068	2.18182
ZnO	Drought	pp2ca-1	425	1.16	0.09	0.66	0.568966	7.33333	0.742	160.19	0.699	0.668	0.195	15.781	0.032
ZnO	Drought	pp2ca-1	429	1.2	0.09	0.34	0.283333	3.77778	0.749	235.762	0.632	0.691	0.189	15.042	0.047
ZnO	Drought	pp2ca-1	427	1.22	0.09	0.3	0.245902	3.33333	0.736	116.34	0.751	0.638	0.207	22.614	0.029
ZnO	Drought	pp2ca-1	428	1.23	0.09	0.36	0.292683	4	0.713	100.062	0.96	0.606	0.201	19.286	0.032
ZnO	Drought	pp2ca-1	439	1.25	0.1	0.37	0.296	3.7	0.751	181.207	0.617	0.668	0.205	14.709	0.036
ZnO	Drought	pp2ca-1	439	1.26	0.1	0.37	0.293651	3.7	0.755	204.296	0.582	0.673	0.207	15.664	0.039
ZnO	Drought	pp2ca-1	439	1.27	0.1	0.44	0.346457	4.4	0.753	173.646	0.605	0.666	0.208	19.194	0.045
ZnO	Drought	pp2ca-1	439	1.3	0.1	0.36	0.276923	3.6	0.752	178.169	0.605	0.657	0.214	14.295	0.037
ZnO	Drought	pp2ca-1	439	1.3	0.07	0.26	0.2	3.71429
ZnO	Drought	pp2ca-1	440	1.33	0.08	0.25	0.18797	3.125
ZnO	Drought	pp2ca-1	439	1.3	0.08	0.3	0.230769	3.75
ZnO	Drought	pp2ca-1	437	1.35	0.08	0.21	0.155556	2.625
ZnO	Optimal	Col-0	407	2.23	0.16	0.47	0.210762	2.9375	0.764	127.741	0.506	0.65	0.232	20.303	0.023
ZnO	Optimal	Col-0	408	2.28	0.17	0.43	0.188596	2.52941	0.746	127.621	0.663	0.631	0.222	17.726	0.029
ZnO	Optimal	Col-0	409	2.25	0.18	0.38	0.168889	2.11111	0.744	139.934	0.683	0.648	0.209	20.844	0.029
ZnO	Optimal	Col-0	411	2.32	0.22	0.37	0.159483	1.68182	0.76	170.648	0.54	0.64	0.234	18.872	0.031
ZnO	Optimal	Col-0	412	2.43	0.23	0.59	0.242798	2.56522	0.742	186.877	0.7	0.662	0.199	15.361	0.035
ZnO	Optimal	Col-0	410	2.42	0.24	0.48	0.198347	2	0.761	172.741	0.529	0.65	0.229	18.694	0.033
ZnO	Optimal	Col-0	411	2.48	0.25	0.56	0.225806	2.24	0.74	167.777	0.714	0.631	0.216	15.341	0.025
ZnO	Optimal	Col-0	411	2.48	0.24	0.56	0.225806	2.33333	0.764	120.998	0.511	0.659	0.226	19.818	0.021
ZnO	Optimal	Col-0	406	2.47	0.23	0.45	0.182186	1.95652
ZnO	Optimal	Col-0	406	2.5	0.25	0.45	0.18	1.8
ZnO	Optimal	Col-0	413	2.48	0.25	0.41	0.165323	1.64
ZnO	Optimal	Col-0	411	2.54	0.25	0.53	0.208661	2.12
ZnO	Optimal	pp2ca-1	435	2.01	0.26	0.9	0.447761	3.46154	0.77	146.693	0.458	0.696	0.208	21.116	0.028
ZnO	Optimal	pp2ca-1	434	1.99	0.26	0.93	0.467337	3.57692	0.753	197.148	0.6	0.661	0.212	17.255	0.034
ZnO	Optimal	pp2ca-1	435	2.01	0.26	0.86	0.427861	3.30769	0.766	158.496	0.487	0.67	0.222	20.766	0.03
ZnO	Optimal	pp2ca-1	436	2.01	0.27	0.79	0.393035	2.92593	0.748	179.986	0.641	0.655	0.21	17.158	0.031
ZnO	Optimal	pp2ca-1	445	2	0.26	0.83	0.415	3.19231	0.759	172.906	0.546	0.656	0.222	16.23	0.029
ZnO	Optimal	pp2ca-1	446	2.07	0.28	0.8	0.386473	2.85714	0.763	176.976	0.52	0.665	0.22	19.758	0.032
ZnO	Optimal	pp2ca-1	447	2.06	0.28	0.69	0.334951	2.46429	0.759	213.193	0.553	0.699	0.194	18.008	0.042
ZnO	Optimal	pp2ca-1	447	2.08	0.3	0.67	0.322115	2.23333	0.758	193.075	0.557	0.657	0.22	21.842	0.035
ZnO	Optimal	pp2ca-1	428	1.88	0.33	0.71	0.37766	2.15152
ZnO	Optimal	pp2ca-1	427	1.89	0.3	0.85	0.449735	2.83333
ZnO	Optimal	pp2ca-1	427	1.92	0.3	0.89	0.463542	2.96667
ZnO	Optimal	pp2ca-1	428	1.89	0.29	0.83	0.439153	2.86207
ZnOnano	Drought	Col-0	415	1.27	0.15	0.39	0.307087	2.6	0.738	113.372	0.729	0.665	0.194	23.591	0.028
ZnOnano	Drought	Col-0	417	1.3	0.15	0.41	0.315385	2.73333	0.748	191.636	0.647	0.654	0.21	21.566	0.042
ZnOnano	Drought	Col-0	416	1.28	0.14	0.35	0.273438	2.5	0.755	131.295	0.588	0.656	0.217	17.523	0.021
ZnOnano	Drought	Col-0	414	1.29	0.14	0.41	0.317829	2.92857	0.753	169.864	0.603	0.671	0.205	25.867	0.037
ZnOnano	Drought	Col-0	423	1.17	0.14	0.35	0.299145	2.5	0.741	126.773	0.706	0.665	0.196	19.52	0.029
ZnOnano	Drought	Col-0	424	1.2	0.16	0.34	0.283333	2.125	0.743	115.331	0.692	0.66	0.201	16.138	0.025
ZnOnano	Drought	Col-0	424	1.13	0.16	0.32	0.283186	2	0.742	102.938	0.7	0.617	0.225	21.07	0.03
ZnOnano	Drought	Col-0	426	1.11	0.15	0.29	0.261261	1.93333	0.733	107.351	0.782	0.588	0.231	15.257	0.029
ZnOnano	Drought	Col-0	438	1.29	0.15	0.27	0.209302	1.8
ZnOnano	Drought	Col-0	433	1.23	0.15	0.25	0.203252	1.66667
ZnOnano	Drought	Col-0	438	1.18	0.15	0.22	0.186441	1.46667
ZnOnano	Drought	Col-0	435	1.19	0.14	0.25	0.210084	1.78571
ZnOnano	Drought	pp2ca-1	439	1.73	0.11	0.26	0.150289	2.36364	0.737	194.379	0.745	0.68	0.184	26.861	0.027
ZnOnano	Drought	pp2ca-1	439	1.73	0.11	0.29	0.16763	2.63636	0.746	257.667	0.665	0.694	0.184	21.148	0.046
ZnOnano	Drought	pp2ca-1	439	1.78	0.12	0.36	0.202247	3	0.739	257.749	0.725	0.664	0.195	16.464	0.041
ZnOnano	Drought	pp2ca-1	440	1.78	0.12	0.22	0.123596	1.83333	0.739	141.568	0.728	0.66	0.197	16.072	0.027
ZnOnano	Drought	pp2ca-1	430	1.81	0.14	0.46	0.254144	3.28571	0.756	132.183	0.577	0.665	0.212	15.672	0.026
ZnOnano	Drought	pp2ca-1	430	1.81	0.14	0.55	0.303867	3.92857	0.743	174.129	0.69	0.658	0.203	19.97	0.033
ZnOnano	Drought	pp2ca-1	429	1.76	0.15	0.59	0.335227	3.93333	0.712	205.759	0.972	0.673	0.166	25.646	0.041
ZnOnano	Drought	pp2ca-1	427	1.8	0.15	0.55	0.305556	3.66667	0.758	209.695	0.562	0.684	0.202	25.631	0.038
ZnOnano	Drought	pp2ca-1	438	1.81	0.11	0.35	0.19337	3.18182
ZnOnano	Drought	pp2ca-1	443	1.86	0.12	0.44	0.236559	3.66667
ZnOnano	Drought	pp2ca-1	442	1.86	0.12	0.37	0.198925	3.08333
ZnOnano	Drought	pp2ca-1	440	1.85	0.12	0.35	0.189189	2.91667
ZnOnano	Optimal	Col-0	406	2.28	0.15	0.51	0.223684	3.4	0.76	162.936	0.537	0.631	0.24	20.222	0.033
ZnOnano	Optimal	Col-0	406	2.27	0.17	0.53	0.23348	3.11765	0.752	222.332	0.608	0.699	0.187	25.06	0.042
ZnOnano	Optimal	Col-0	408	2.34	0.18	0.43	0.183761	2.38889	0.754	159.554	0.596	0.688	0.196	25.132	0.035
ZnOnano	Optimal	Col-0	408	2.36	0.21	0.46	0.194915	2.19048	0.758	101.315	0.559	0.621	0.243	18.273	0.029
ZnOnano	Optimal	Col-0	412	2.35	0.19	0.57	0.242553	3	0.752	180.579	0.606	0.639	0.225	19.303	0.033
ZnOnano	Optimal	Col-0	411	2.4	0.24	0.53	0.220833	2.20833	0.762	186.383	0.528	0.646	0.231	20.269	0.043
ZnOnano	Optimal	Col-0	409	2.39	0.23	0.55	0.230126	2.3913	0.696	162.389	0.613	0.594	0.191	18.115	0.029
ZnOnano	Optimal	Col-0	408	2.41	0.22	0.57	0.236515	2.59091	0.769	199.038	0.463	0.66	0.232	20.936	0.041
ZnOnano	Optimal	Col-0	405	2.43	0.26	0.63	0.259259	2.42308
ZnOnano	Optimal	Col-0	406	2.43	0.25	0.51	0.209877	2.04
ZnOnano	Optimal	Col-0	406	2.47	0.29	0.53	0.214575	1.82759
ZnOnano	Optimal	Col-0	404	2.41	0.24	0.55	0.228216	2.29167
ZnOnano	Optimal	pp2ca-1	430	2.24	0.27	1.04	0.464286	3.85185	0.76	146.75	0.538	0.651	0.227	16.979	0.029
ZnOnano	Optimal	pp2ca-1	430	2.26	0.28	0.91	0.402655	3.25	0.765	146.477	0.495	0.668	0.222	23.845	0.026
ZnOnano	Optimal	pp2ca-1	431	2.22	0.27	1.08	0.486486	4	0.765	161.608	0.502	0.671	0.219	13.131	0.027
ZnOnano	Optimal	pp2ca-1	431	2.26	0.31	0.87	0.384956	2.80645	0.766	241.224	0.487	0.666	0.225	16.143	0.039
ZnOnano	Optimal	pp2ca-1	437	2.06	0.31	1	0.485437	3.22581	0.77	197.845	0.455	0.658	0.235	19.631	0.038
ZnOnano	Optimal	pp2ca-1	438	2.07	0.31	0.89	0.429952	2.87097	0.765	151.21	0.499	0.654	0.231	14.297	0.018
ZnOnano	Optimal	pp2ca-1	438	2.1	0.31	0.89	0.42381	2.87097	0.772	164.517	0.439	0.66	0.236	22.577	0.028
ZnOnano	Optimal	pp2ca-1	438	2.12	0.32	1.09	0.514151	3.40625	0.765	116.663	0.5	0.679	0.214	18.532	0.022
ZnOnano	Optimal	pp2ca-1	443	1.72	0.39	0.93	0.540698	2.38462
ZnOnano	Optimal	pp2ca-1	441	1.75	0.39	0.78	0.445714	2
ZnOnano	Optimal	pp2ca-1	441	1.76	0.42	0.97	0.551136	2.30952
ZnOnano	Optimal	pp2ca-1	443	1.79	0.37	0.85	0.47486	2.2973

## Sheet: Table S2
ANOVA (Type III) output for fitted mixed-effects model. Significant p-values are given in red.
Variable	Effect	Sum Sq	Mean Sq	NumDF	DenDF	F value	Pr(>F)
Fv/Fm	treatment	0.00187769	0.000469422	4	140	1.75308	0.141769
	condition	0.0196249	0.0196249	1	140	73.2902	1.80052e-14
	background	0.00464403	0.00464403	1	140	17.3434	5.42756e-05
	treatment*condition	0.00139316	0.000348291	4	140	1.30071	0.272766
	treatment*background	0.000733163	0.000183291	4	140	0.684509	0.603823
	condition*background	0.0010404	0.0010404	1	140	3.88543	0.0506788
	treatment*condition*background	0.00236529	0.000591322	4	140	2.20832	0.071145
gH	treatment	21061.7	5265.41	4	140	4.32381	0.00250168
	condition	84798.5	84798.5	1	140	69.6341	6.13895e-14
	background	40003.7	40003.7	1	140	32.8499	5.86945e-08
	treatment*condition	25565.7	6391.43	4	140	5.24846	0.000572589
	treatment*background	8197.08	2049.27	4	140	1.6828	0.157324
	condition*background	16630.9	16630.9	1	140	13.6569	0.00031399
	treatment*condition*background	9259.26	2314.81	4	140	1.90086	0.113638
Leaf thickness	treatment	0.277409	0.0693522	4	140	4.79724	0.00117473
	condition	0.433681	0.433681	1	140	29.9986	1.94667e-07
	background	0.0283556	0.0283556	1	140	1.96142	0.163574
	treatment*condition	0.0790288	0.0197572	4	140	1.36665	0.248606
	treatment*background	0.442316	0.110579	4	140	7.64899	1.3281e-05
	condition*background	0.149451	0.149451	1	140	10.3378	0.00161849
	treatment*condition*background	0.0620213	0.0155053	4	140	1.07253	0.372503
NPQt	treatment	0.105653	0.0264133	4	140	2.74014	0.0310877
	condition	1.37929	1.37929	1	140	143.089	3.69566e-23
	background	0.218559	0.218559	1	140	22.6736	4.73778e-06
	treatment*condition	0.021724	0.00543099	4	140	0.563417	0.689592
	treatment*background	0.0388602	0.00971505	4	140	1.00785	0.405645
	condition*background	0.027027	0.027027	1	140	2.80381	0.096273
	treatment*condition*background	0.0688816	0.0172204	4	140	1.78646	0.134895
Phi2	treatment	0.00512081	0.0012802	4	140	2.68275	0.0340201
	condition	0.00799476	0.00799476	1	140	16.7536	7.15782e-05
	background	0.0195585	0.0195585	1	140	40.9862	2.1602e-09
	treatment*condition	0.00823359	0.0020584	4	140	4.31351	0.00254317
	treatment*background	0.00212684	0.000531709	4	140	1.11423	0.352308
	condition*background	0.00268141	0.00268141	1	140	5.61907	0.0191292
	treatment*condition*background	0.00929631	0.00232408	4	140	4.87027	0.00104558
PhiNO	treatment	0.00386684	0.000966709	4	133	5.01593	0.000850457
	condition	0.00993826	0.00993826	1	133	51.5663	4.41721e-11
	background	0.000135056	0.000135056	1	133	0.700762	0.404029
	treatment*condition	0.000868713	0.000217178	4	133	1.12687	0.346613
	treatment*background	0.000173037	4.32594e-05	4	133	0.224459	0.924343
	condition*background	7.65625e-06	7.65625e-06	1	133	0.0397257	0.842322
	treatment*condition*background	0.00416781	0.00104195	4	133	5.40635	0.000459004
SPA	treatment	137.027	34.2567	4	133	3.19483	0.015302
	condition	4.66318	4.66318	1	133	0.434895	0.510737
	background	0.0315002	0.0315002	1	133	0.00293775	0.956856
	treatment*condition	32.4401	8.11002	4	133	0.756351	0.555506
	treatment*background	132.057	33.0143	4	133	3.07896	0.0183751
	condition*background	121.2	121.2	1	133	11.3032	0.00101057
	treatment*condition*background	218.101	54.5252	4	133	5.08509	0.000762324
vH	treatment	0.00023075	5.76875e-05	4	133	1.63589	0.168911
	condition	8.1225e-05	8.1225e-05	1	133	2.30336	0.131468
	background	0.000511225	0.000511225	1	133	14.4972	0.00021343
	treatment*condition	0.00022865	5.71625e-05	4	133	1.621	0.172632
	treatment*background	0.00044165	0.000110413	4	133	3.13105	0.0169245
	condition*background	0.000511225	0.000511225	1	133	14.4972	0.00021343
	treatment*condition*background	0.0002599	6.4975e-05	4	133	1.84255	0.124382
The summary of linear mixed-effects models provides comprehensive details on the model's fit, including estimates and significance of fixed effects. Significant p-values are given in red.
Variable	Effect	Estimate	Std. Error	df	t value	Pr(>|t|)
Fv/Fm	(Intercept)	0.75075	0.00578543	140	129.766	9.221e-148
	FNP100	0.00425	0.00818183	140	0.519443	0.604272
	ZnO	0.001875	0.00818183	140	0.229166	0.819074
	ZnOnano	-0.000375	0.00818183	140	-0.0458332	0.963508
	FNP100xZnOnano	0.00825	0.00818183	140	1.00833	0.315035
	Drought	-0.040875	0.00818183	140	-4.99582	1.71878e-06
	pp2ca-1	0.0095	0.00818183	140	1.16111	0.247574
	FNP100 * Drought	0.011625	0.0115709	140	1.00468	0.316785
	ZnO * Drought	0.018375	0.0115709	140	1.58804	0.114533
	ZnOnano * Drought	0.034625	0.0115709	140	2.99243	0.00327217
	FNP100xZnOnano * Drought	0.0035	0.0115709	140	0.302484	0.762732
	FNP100 * pp2ca-1	-0.011375	0.0115709	140	-0.983073	0.327267
	ZnO * pp2ca-1	-0.002625	0.0115709	140	-0.226863	0.820861
	ZnOnano * pp2ca-1	0.006125	0.0115709	140	0.529347	0.597403
	FNP100xZnOnano * pp2ca-1	-0.01125	0.0115709	140	-0.97227	0.332593
	Drought * pp2ca-1	0.018875	0.0115709	140	1.63125	0.105085
	FNP100 * Drought * pp2ca-1	0.003125	0.0163637	140	0.190972	0.848824
	ZnO * Drought * pp2ca-1	-0.012	0.0163637	140	-0.733332	0.464582
	ZnOnano * Drought * pp2ca-1	-0.037375	0.0163637	140	-2.28402	0.0238747
	FNP100xZnOnano * Drought * pp2ca-1	0.002875	0.0163637	140	0.175694	0.860788
gH	(Intercept)	180.722	12.3378	140	14.6478	4.8528e-30
	FNP100	-19.0496	17.4483	140	-1.09178	0.276807
	ZnO	-28.9299	17.4483	140	-1.65803	0.0995495
	ZnOnano	-8.90625	17.4483	140	-0.510437	0.610549
	FNP100xZnOnano	-13.4205	17.4483	140	-0.769158	0.443095
	Drought	-81.2262	17.4483	140	-4.65525	7.4335e-06
	pp2ca-1	32.3085	17.4483	140	1.85167	0.0661797
	FNP100 * Drought	19.902	24.6756	140	0.806545	0.421297
	ZnO * Drought	21.8497	24.6756	140	0.885479	0.377416
	ZnOnano * Drought	41.7305	24.6756	140	1.69116	0.0930305
	FNP100xZnOnano * Drought	-9.51888	24.6756	140	-0.38576	0.70026
	FNP100 * pp2ca-1	-28.825	24.6756	140	-1.16816	0.244729
	ZnO * pp2ca-1	-4.2915	24.6756	140	-0.173917	0.862182
	ZnOnano * pp2ca-1	-38.3375	24.6756	140	-1.55366	0.122523
	FNP100xZnOnano * pp2ca-1	-33.9199	24.6756	140	-1.37463	0.171442
	Drought * pp2ca-1	2.23637	24.6756	140	0.090631	0.927915
	FNP100 * Drought * pp2ca-1	6.02575	34.8966	140	0.172674	0.863157
	ZnO * Drought * pp2ca-1	46.04	34.8966	140	1.31933	0.189214
	ZnOnano * Drought * pp2ca-1	68.1138	34.8966	140	1.95187	0.0529491
	FNP100xZnOnano * Drought * pp2ca-1	72.5439	34.8966	140	2.07882	0.0394585
Leaf thickness	(Intercept)	0.34	0.0425098	140	7.99815	4.29247e-13
	FNP100	0.0575	0.060118	140	0.956452	0.340492
	ZnO	0.1775	0.060118	140	2.95253	0.00369735
	ZnOnano	0.01875	0.060118	140	0.311887	0.755591
	FNP100xZnOnano	0.04125	0.060118	140	0.686151	0.493753
	Drought	0.21125	0.060118	140	3.51392	0.000595086
	pp2ca-1	0.19375	0.060118	140	3.22283	0.00157917
	FNP100 * Drought	0.01875	0.0850197	140	0.220537	0.825774
	ZnO * Drought	-0.15	0.0850197	140	-1.7643	0.0798629
	ZnOnano * Drought	-0.04125	0.0850197	140	-0.485182	0.628306
	FNP100xZnOnano * Drought	-0.0575	0.0850197	140	-0.676314	0.499957
	FNP100 * pp2ca-1	-0.24	0.0850197	140	-2.82288	0.00545339
	ZnO * pp2ca-1	-0.14	0.0850197	140	-1.64668	0.101867
	ZnOnano * pp2ca-1	-0.06625	0.0850197	140	-0.779231	0.437159
	FNP100xZnOnano * pp2ca-1	-0.08375	0.0850197	140	-0.985066	0.326291
	Drought * pp2ca-1	-0.15625	0.0850197	140	-1.83781	0.0682103
	FNP100 * Drought * pp2ca-1	-0.09375	0.120236	140	-0.779717	0.436874
	ZnO * Drought * pp2ca-1	0.07375	0.120236	140	0.613377	0.540622
	ZnOnano * Drought * pp2ca-1	0.0475	0.120236	140	0.395056	0.693403
	FNP100xZnOnano * Drought * pp2ca-1	0.1425	0.120236	140	1.18517	0.237958
NPQt	(Intercept)	0.619375	0.034712	140	17.8433	7.0623e-38
	FNP100	-0.03675	0.0490902	140	-0.748622	0.455341
	ZnO	-0.013625	0.0490902	140	-0.277551	0.781767
	ZnOnano	-0.055625	0.0490902	140	-1.13312	0.259101
	FNP100xZnOnano	-0.06825	0.0490902	140	-1.3903	0.166644
	Drought	0.25475	0.0490902	140	5.18943	7.26269e-07
	pp2ca-1	-0.079125	0.0490902	140	-1.61183	0.109251
	FNP100 * Drought	-0.024	0.069424	140	-0.345702	0.730086
	ZnO * Drought	-0.0701125	0.069424	140	-1.00992	0.314277
	ZnOnano * Drought	-0.137625	0.069424	140	-1.98238	0.0493939
	FNP100xZnOnano * Drought	0.016425	0.069424	140	0.23659	0.813321
	FNP100 * pp2ca-1	0.040125	0.069424	140	0.57797	0.564213
	ZnO * pp2ca-1	0.018625	0.069424	140	0.268279	0.788879
	ZnOnano * pp2ca-1	0.00475	0.069424	140	0.0684202	0.945549
	FNP100xZnOnano * pp2ca-1	0.0925	0.069424	140	1.33239	0.184896
	Drought * pp2ca-1	-0.06475	0.069424	140	-0.932675	0.352594
	FNP100 * Drought * pp2ca-1	-0.046875	0.0981803	140	-0.477438	0.633795
	ZnO * Drought * pp2ca-1	0.0162375	0.0981803	140	0.165384	0.86888
	ZnOnano * Drought * pp2ca-1	0.16625	0.0981803	140	1.69331	0.0926199
	FNP100xZnOnano * Drought * pp2ca-1	-0.0718	0.0981803	140	-0.731307	0.465814
Phi2	(Intercept)	0.6525	0.00772332	140	84.4844	5.27221e-122
	FNP100	0.003125	0.0109224	140	0.286109	0.775218
	ZnO	-0.006125	0.0109224	140	-0.560773	0.575849
	ZnOnano	-0.00525	0.0109224	140	-0.480663	0.631507
	FNP100xZnOnano	0.003625	0.0109224	140	0.331886	0.740472
	Drought	-0.02725	0.0109224	140	-2.49487	0.0137627
	pp2ca-1	0.0485	0.0109224	140	4.44041	1.80786e-05
	FNP100 * Drought	-0.005625	0.0154466	140	-0.364157	0.71629
	ZnO * Drought	0.019125	0.0154466	140	1.23813	0.217739
	ZnOnano * Drought	0.027	0.0154466	140	1.74795	0.0826644
	FNP100xZnOnano * Drought	-0.015875	0.0154466	140	-1.02773	0.305848
	FNP100 * pp2ca-1	-0.054875	0.0154466	140	-3.55255	0.000520421
	ZnO * pp2ca-1	-0.025	0.0154466	140	-1.61848	0.107811
	ZnOnano * pp2ca-1	-0.032375	0.0154466	140	-2.09593	0.0378887
	FNP100xZnOnano * pp2ca-1	-0.060625	0.0154466	140	-3.9248	0.000135592
	Drought * pp2ca-1	-0.02525	0.0154466	140	-1.63466	0.104367
	FNP100 * Drought * pp2ca-1	0.06825	0.0218448	140	3.12431	0.0021668
	ZnO * Drought * pp2ca-1	0.021875	0.0218448	140	1.00138	0.318371
	ZnOnano * Drought * pp2ca-1	0.034375	0.0218448	140	1.5736	0.117838
	FNP100xZnOnano * Drought * pp2ca-1	0.083625	0.0218448	140	3.82813	0.000194034
PhiNO	(Intercept)	0.2145	0.00493836	140	43.4355	5.5831e-83
	FNP100	0.00325	0.00694132	140	0.468211	0.6404
	ZnO	0.006375	0.00694132	140	0.918413	0.360065
	ZnOnano	0.003625	0.00694132	140	0.522235	0.602375
	FNP100xZnOnano	0.0075	0.00694132	140	1.08049	0.281881
	Drought	-0.026	0.00694132	140	-3.74569	0.000267003
	pp2ca-1	-0.020125	0.00694132	140	-2.8993	0.00437654
	FNP100 * Drought	0.012875	0.00981651	140	1.31157	0.191926
	ZnO * Drought	0.007125	0.00981651	140	0.725818	0.469226
	ZnOnano * Drought	0.01775	0.00981651	140	1.80818	0.0728382
	FNP100xZnOnano * Drought	0.01125	0.00981651	140	1.14603	0.253841
	FNP100 * pp2ca-1	0.022625	0.00981651	140	2.30479	0.0227271
	ZnO * pp2ca-1	0.01275	0.00981651	140	1.29883	0.196249
	ZnOnano * pp2ca-1	0.028125	0.00981651	140	2.86507	0.0048473
	FNP100xZnOnano * pp2ca-1	0.02575	0.00981651	140	2.62313	0.00972999
	Drought * pp2ca-1	0.035125	0.00981651	140	3.57816	0.000483478
	FNP100 * Drought * pp2ca-1	-0.03725	0.0138826	140	-2.68321	0.00821818
	ZnO * Drought * pp2ca-1	-0.0265	0.0138826	140	-1.90886	0.0584347
	ZnOnano * Drought * pp2ca-1	-0.060125	0.0138826	140	-4.33095	2.90061e-05
	FNP100xZnOnano * Drought * pp2ca-1	-0.047375	0.0138826	140	-3.41254	0.000853141
SPAD	(Intercept)	21.285	1.16749	140	18.2314	1.0333e-38
	FNP100	0.353	1.63727	140	0.215603	0.829627
	ZnO	-2.91512	1.63727	140	-1.78048	0.0772799
	ZnOnano	-0.37125	1.63727	140	-0.22675	0.820966
	FNP100xZnOnano	1.363	1.63727	140	0.832485	0.406627
	Drought	-1.95825	1.63727	140	-1.19605	0.233805
	pp2ca-1	-3.017	1.63727	140	-1.84271	0.0675986
	FNP100 * Drought	-2.65063	2.31544	140	-1.14476	0.254365
	ZnO * Drought	3.59975	2.31544	140	1.55467	0.122401
	ZnOnano * Drought	1.111	2.31544	140	0.479822	0.632142
	FNP100xZnOnano * Drought	0.734875	2.31544	140	0.31738	0.751453
	FNP100 * pp2ca-1	1.58075	2.31544	140	0.682699	0.495985
	ZnO * pp2ca-1	3.66375	2.31544	140	1.58231	0.115954
	ZnOnano * pp2ca-1	0.245125	2.31544	140	0.105865	0.915849
	FNP100xZnOnano * pp2ca-1	1.03225	2.31544	140	0.445811	0.656459
	Drought * pp2ca-1	7.25	2.31544	140	3.13115	0.0021413
	FNP100 * Drought * pp2ca-1	2.2715	3.27453	140	0.693687	0.489088
	ZnO * Drought * pp2ca-1	-10.835	3.27453	140	-3.30887	0.0012054
	ZnOnano * Drought * pp2ca-1	-3.61162	3.27453	140	-1.10294	0.272043
	FNP100xZnOnano * Drought * pp2ca-1	-6.668	3.27453	140	-2.03632	0.0437031
vH	(Intercept)	0.033125	0.00210648	140	15.7253	1.00091e-32
	FNP100	-0.002625	0.00296916	140	-0.884087	0.378244
	ZnO	-0.004875	0.00296916	140	-1.64188	0.102978
	ZnOnano	0.0025	0.00296916	140	0.841988	0.401306
	FNP100xZnOnano	-0.003	0.00296916	140	-1.01039	0.314145
	Drought	-0.005625	0.00296916	140	-1.89447	0.0603333
	pp2ca-1	0.003375	0.00296916	140	1.13668	0.257714
	FNP100 * Drought	0.0035	0.00419903	140	0.833526	0.406043
	ZnO * Drought	0.000625	0.00419903	140	0.148844	0.881902
	ZnOnano * Drought	0.000125	0.00419903	140	0.0297688	0.976296
	FNP100xZnOnano * Drought	-0.001125	0.00419903	140	-0.267919	0.789177
	FNP100 * pp2ca-1	-0.002125	0.00419903	140	-0.506069	0.613646
	ZnO * pp2ca-1	0.001	0.00419903	140	0.23815	0.812131
	ZnOnano * pp2ca-1	-0.010625	0.00419903	140	-2.53035	0.0125608
	FNP100xZnOnano * pp2ca-1	-0.005125	0.00419903	140	-1.22052	0.224427
	Drought * pp2ca-1	-0.001	0.00419903	140	-0.23815	0.812131
	FNP100 * Drought * pp2ca-1	0.0045	0.00593833	140	0.757789	0.449918
	ZnO * Drought * pp2ca-1	0.0105	0.00593833	140	1.76817	0.0793245
	ZnOnano * Drought * pp2ca-1	0.013	0.00593833	140	2.18917	0.0303294
	FNP100xZnOnano * Drought * pp2ca-1	0.01275	0.00593833	140	2.14707	0.0336017

## Sheet: Table S3
ANOVA (Type III) output for fitted mixed-effects model. Significant p-values are given in red.
Variable	Effect	Sum Sq	Mean Sq	NumDF	DenDF	F value	Pr(>F)
Proline	treatment	894717	223679	4	60	94.4729	3.41285e-25
	condition	4.79536e+06	4.79536e+06	1	60	2025.36	6.11315e-48
	background	3.94686e+06	3.94686e+06	1	60	1666.99	1.75517e-45
	treatment*condition	910779	227695	4	60	96.1689	2.15693e-25
	treatment*background	737439	184360	4	60	77.866	4.61931e-23
	condition*background	3.82328e+06	3.82328e+06	1	60	1614.79	4.40967e-45
	treatment*condition*background	748267	187067	4	60	79.0093	3.20722e-23
CAT	treatment	0.111964	0.027991	4	60	0.388524	0.815982
	condition	12.1829	12.1829	1	60	169.102	1.06532e-18
	background	44.0833	44.0833	1	60	611.889	3.63576e-32
	treatment*condition	0.457313	0.114328	4	60	1.58691	0.190208
	treatment*background	1.88908	0.472271	4	60	6.55526	0.000206492
	condition*background	2.9789	2.9789	1	60	41.348	2.81346e-08
	treatment*condition*background	0.335981	0.0839953	4	60	1.16588	0.335492
APX	treatment	93.2098	23.3025	4	60	4.54372	0.00284598
	condition	251.492	251.492	1	60	49.0382	2.47491e-09
	background	2333.36	2333.36	1	60	454.981	1.06622e-29
	treatment*condition	22.2274	5.55685	4	60	1.08352	0.372786
	treatment*background	153.647	38.4118	4	60	7.48989	5.80974e-05
	condition*background	210.077	210.077	1	60	40.9628	2.61157e-08
	treatment*condition*background	27.9442	6.98606	4	60	1.36221	0.257782
TBARS	treatment	35.2005	8.80012	4	60	11.4013	6.00803e-07
	condition	356.582	356.582	1	60	461.981	7.10495e-30
	background	299.068	299.068	1	60	387.468	7.2934e-28
	treatment*condition	42.4992	10.6248	4	60	13.7653	5.04607e-08
	treatment*background	11.5056	2.8764	4	60	3.72661	0.00895769
	condition*background	120.341	120.341	1	60	155.912	2.48506e-18
	treatment*condition*background	13.58	3.39501	4	60	4.39851	0.00348264
GSH	treatment	8.19409	2.04852	4	60	7.47048	5.95282e-05
	condition	79.7001	79.7001	1	60	290.647	1.11889e-24
	background	7.92586	7.92586	1	60	28.9037	1.31357e-06
	treatment*condition	20.9848	5.24621	4	60	19.1317	3.45792e-10
	treatment*background	1.67732	0.41933	4	60	1.5292	0.205189
	condition*background	7.43854	7.43854	1	60	27.1266	2.45531e-06
	treatment*condition*background	1.95958	0.489894	4	60	1.78653	0.143356
The summary of linear mixed-effects models provides comprehensive details on the model's fit, including estimates and significance of fixed effects. Significant p-values are given in red.
Variable	Effect	Estimate	Std. Error	df	t value	Pr(>|t|)
Proline	(Intercept)	35.8165	24.3293	60	1.47215	0.146205
	FNP100	6.61619	34.4068	60	0.192293	0.848162
	ZnO	4.11807	34.4068	60	0.119688	0.90513
	ZnOnano	5.29466	34.4068	60	0.153884	0.878218
	FNP100xZnOnano	7.46027	34.4068	60	0.216825	0.82908
	Drought	1258.36	34.4068	60	36.5729	1.00821e-42
	pp2ca-1	-3.74633	34.4068	60	-0.108884	0.913658
	FNP100 * Drought	-1080.23	48.6586	60	-22.2002	1.26326e-30
	ZnO * Drought	9.16547	48.6586	60	0.188363	0.851228
	ZnOnano * Drought	-155.566	48.6586	60	-3.19709	0.00221626
	FNP100xZnOnano * Drought	-430.726	48.6586	60	-8.85201	1.75268e-12
	FNP100 * pp2ca-1	-5.05593	48.6586	60	-0.103906	0.91759
	ZnO * pp2ca-1	-2.07182	48.6586	60	-0.0425788	0.966179
	ZnOnano * pp2ca-1	-3.9646	48.6586	60	-0.081478	0.935333
	FNP100xZnOnano * pp2ca-1	-5.22645	48.6586	60	-0.107411	0.914822
	Drought * pp2ca-1	-1184.55	48.6586	60	-24.3442	8.6219e-33
	FNP100 * Drought * pp2ca-1	1026.66	68.8136	60	14.9194	7.42758e-22
	ZnO * Drought * pp2ca-1	-12.6697	68.8136	60	-0.184116	0.854543
	ZnOnano * Drought * pp2ca-1	143.843	68.8136	60	2.09032	0.0408344
	FNP100xZnOnano * Drought * pp2ca-1	392.709	68.8136	60	5.70685	3.77137e-07
CAT	(Intercept)	2.63348	0.138009	56.8103	19.0819	2.22262e-26
	FNP100	0.152436	0.189795	57	0.80316	0.425219
	ZnO	-0.134645	0.189795	57	-0.709425	0.480953
	ZnOnano	-0.0869443	0.189795	57	-0.458095	0.648626
	FNP100xZnOnano	0.231977	0.189795	57	1.22225	0.226644
	Drought	0.939113	0.189795	57	4.94803	6.98987e-06
	pp2ca-1	-0.924468	0.189795	57	-4.87087	9.21372e-06
	FNP100 * Drought	0.506259	0.268411	57	1.88613	0.0643753
	ZnO * Drought	0.173773	0.268411	57	0.647413	0.519964
	ZnOnano * Drought	0.423453	0.268411	57	1.57763	0.120185
	FNP100xZnOnano * Drought	0.0329997	0.268411	57	0.122945	0.902584
	FNP100 * pp2ca-1	-0.400355	0.268411	57	-1.49157	0.141325
	ZnO * pp2ca-1	0.0390063	0.268411	57	0.145323	0.884969
	ZnOnano * pp2ca-1	-0.113338	0.268411	57	-0.422257	0.674426
	FNP100xZnOnano * pp2ca-1	-0.396519	0.268411	57	-1.47728	0.145104
	Drought * pp2ca-1	-0.423522	0.268411	57	-1.57789	0.120126
	FNP100 * Drought * pp2ca-1	-0.782792	0.379591	57	-2.0622	0.0437573
	ZnO * Drought * pp2ca-1	-0.227708	0.379591	57	-0.599877	0.550965
	ZnOnano * Drought * pp2ca-1	-0.292322	0.379591	57	-0.770099	0.444421
	FNP100xZnOnano * Drought * pp2ca-1	-0.438904	0.379591	57	-1.15626	0.2524
TBARS	(Intercept)	13.3652	1.13231	60	11.8035	2.77742e-17
	FNP100	3.28848	1.60133	60	2.0536	0.0443804
	ZnO	-0.2283	1.60133	60	-0.14257	0.887108
	ZnOnano	0.636996	1.60133	60	0.397793	0.692195
	FNP100xZnOnano	4.19625	1.60133	60	2.62049	0.0111068
	Drought	3.95052	1.60133	60	2.46703	0.0164957
	pp2ca-1	-5.54368	1.60133	60	-3.46193	0.000994665
	FNP100 * Drought	5.72554	2.26462	60	2.52826	0.0141124
	ZnO * Drought	1.5065	2.26462	60	0.665235	0.50845
	ZnOnano * Drought	4.85432	2.26462	60	2.14355	0.0361321
	FNP100xZnOnano * Drought	2.0962	2.26462	60	0.925633	0.358345
	FNP100 * pp2ca-1	-3.46547	2.26462	60	-1.53027	0.131207
	ZnO * pp2ca-1	-0.241257	2.26462	60	-0.106533	0.915515
	ZnOnano * pp2ca-1	-1.69417	2.26462	60	-0.748105	0.457319
	FNP100xZnOnano * pp2ca-1	-4.68239	2.26462	60	-2.06763	0.0429952
	Drought * pp2ca-1	-3.22132	2.26462	60	-1.42246	0.160072
	FNP100 * Drought * pp2ca-1	-6.84793	3.20265	60	-2.13821	0.0365819
	ZnO * Drought * pp2ca-1	-1.54516	3.20265	60	-0.482463	0.631233
	ZnOnano * Drought * pp2ca-1	-4.47301	3.20265	60	-1.39666	0.167661
	FNP100xZnOnano * Drought * pp2ca-1	-3.43697	3.20265	60	-1.07316	0.287495
GSH	(Intercept)	4.21966	0.261828	60	16.1161	1.80142e-23
	FNP100	0.357207	0.370281	60	0.964693	0.338571
	ZnO	0.407201	0.370281	60	1.09971	0.275852
	ZnOnano	0.373079	0.370281	60	1.00756	0.317713
	FNP100xZnOnano	0.809273	0.370281	60	2.18556	0.0327618
	Drought	4.15262	0.370281	60	11.2148	2.33156e-16
	pp2ca-1	0.183695	0.370281	60	0.496095	0.62164
	FNP100 * Drought	-3.02387	0.523656	60	-5.77453	2.91428e-07
	ZnO * Drought	-0.726453	0.523656	60	-1.38727	0.170491
	ZnOnano * Drought	-1.27215	0.523656	60	-2.42936	0.0181366
	FNP100xZnOnano * Drought	-2.71009	0.523656	60	-5.17533	2.7744e-06
	FNP100 * pp2ca-1	0.107785	0.523656	60	0.205831	0.83762
	ZnO * pp2ca-1	-0.565578	0.523656	60	-1.08006	0.28444
	ZnOnano * pp2ca-1	-0.320299	0.523656	60	-0.611658	0.543075
	FNP100xZnOnano * pp2ca-1	-0.238681	0.523656	60	-0.455798	0.650181
	Drought * pp2ca-1	-2.34284	0.523656	60	-4.474	3.4841e-05
	FNP100 * Drought * pp2ca-1	1.51913	0.740562	60	2.05133	0.0446084
	ZnO * Drought * pp2ca-1	1.83768	0.740562	60	2.48147	0.0159033
	ZnOnano * Drought * pp2ca-1	1.00556	0.740562	60	1.35783	0.179603
	FNP100xZnOnano * Drought * pp2ca-1	1.25325	0.740562	60	1.6923	0.0957766

## Sheet: Table S4
ANOVA (Type III) output for fitted mixed-effects model. Significant p-values are given in red.
Variable	Effect	Sum Sq	Mean Sq	NumDF	DenDF	F value	Pr(>F)
PYL4	treatment	2.797	0.699249	4	104.102	34.5911	2.36835e-18
	condition	0.160643	0.160643	1	103.623	7.94686	0.00577167
	background	1.75329	1.75329	1	107.1	86.7332	1.81689e-15
	treatment*condition	0.247058	0.0617645	4	104.237	3.05542	0.0200155
	treatment*background	1.17424	0.293559	4	104.102	14.5221	1.86186e-09
	condition*background	0.000689996	0.000689996	1	103.623	0.0341334	0.853784
	treatment*condition*background	0.237466	0.0593664	4	104.237	2.9368	0.0240313
ABI2	treatment	0.469091	0.117273	4	106.409	6.36228	0.00012503
	condition	1.91759	1.91759	1	106.112	104.033	1.95927e-17
	background	1.11412	1.11412	1	117.762	60.4433	3.16154e-12
	treatment*condition	0.606381	0.151595	4	106.251	8.22434	8.10704e-06
	treatment*background	0.177913	0.0444784	4	106.409	2.41304	0.0534704
	condition*background	0.0391414	0.0391414	1	106.112	2.1235	0.148008
	treatment*condition*background	0.569298	0.142324	4	106.251	7.72139	1.68029e-05
PYR1	treatment	2.20531	0.551327	4	103.694	41.4996	9.88283e-21
	condition	0.111971	0.111971	1	103.431	8.42826	0.00451625
	background	0.547075	0.547075	1	115.269	41.1795	3.19479e-09
	treatment*condition	2.62684	0.656711	4	103.871	49.4321	3.17592e-23
	treatment*background	0.502864	0.125716	4	103.694	9.46292	1.46351e-06
	condition*background	0.187825	0.187825	1	103.431	14.138	0.000281687
	treatment*condition*background	1.08533	0.271332	4	103.871	20.4237	1.949e-12
ABF3	treatment	1.00737	0.251843	4	105.113	16.1372	2.47856e-10
	condition	2.70097	2.70097	1	105.439	173.068	5.64108e-24
	background	1.76756	1.76756	1	116.176	113.258	7.08923e-19
	treatment*condition	0.508841	0.12721	4	105.113	8.15116	9.1594e-06
	treatment*background	0.967303	0.241826	4	105.113	15.4953	5.3923e-10
	condition*background	0.098019	0.098019	1	105.439	6.28069	0.013734
	treatment*condition*background	0.661952	0.165488	4	105.113	10.6039	2.94969e-07
PP2CA	treatment	28.1492	7.0373	4	77.7634	558.464	2.03256e-56
	condition	3.77787	3.77787	1	78.6713	299.803	1.46644e-28
	background	84.7014	84.7014	1	90.9436	6721.71	4.84516e-87
	treatment*condition	24.2041	6.05103	4	77.7634	480.196	5.79601e-54
	treatment*background	23.4596	5.86489	4	77.7634	465.424	1.85942e-53
	condition*background	0.0457236	0.0457236	1	78.6713	3.62852	0.0604519
	treatment*condition*background	18.6867	4.67168	4	77.7634	370.734	8.59025e-50
RD29B	treatment	0.801869	0.200467	4	82.0387	2.7158	0.0353087
	condition	12.6529	12.6529	1	83.1823	171.412	6.58159e-22
	background	1.90706	1.90706	1	96.9891	25.8355	1.80762e-06
	treatment*condition	3.37318	0.843295	4	82.6284	11.4244	1.98413e-07
	treatment*background	3.13382	0.783454	4	82.0387	10.6137	5.57187e-07
	condition*background	1.35625	1.35625	1	83.1823	18.3736	4.85663e-05
	treatment*condition*background	3.48715	0.871788	4	82.6284	11.8104	1.23491e-07
DREB19	treatment	1.61511	0.403777	4	78.3045	77.2798	2.09448e-26
	condition	0.00647059	0.00647059	1	77.4144	1.23842	0.269219
	background	10.1781	10.1781	1	84.9151	1948.01	2.45744e-60
	treatment*condition	0.244878	0.0612195	4	78.3045	11.7169	1.65436e-07
	treatment*background	2.2624	0.565599	4	77.9717	108.251	5.02793e-31
	condition*background	0.174909	0.174909	1	79.022	33.4763	1.38718e-07
	treatment*condition*background	0.862738	0.215684	4	77.9717	41.2803	1.53616e-18
DREB2A	treatment	1.83729	0.459324	4	79.0064	76.3638	2.31264e-26
	condition	0.861359	0.861359	1	77.9519	143.203	2.48339e-19
	background	6.71614	6.71614	1	84.7134	1116.58	1.47956e-50
	treatment*condition	0.837435	0.209359	4	79.0064	34.8065	9.71129e-17
	treatment*background	3.37644	0.844111	4	78.603	140.336	5.72625e-35
	condition*background	0.00890106	0.00890106	1	79.8747	1.47983	0.227384
	treatment*condition*background	0.036793	0.00919824	4	78.603	1.52923	0.201808
DREB2B	treatment	1.45507	0.363769	4	73.9259	57.7532	5.18622e-22
	condition	0.05714	0.05714	1	73.6324	9.07174	0.00355612
	background	7.09522	7.09522	1	75.5394	1126.46	3.85559e-47
	treatment*condition	0.25984	0.0649601	4	73.8417	10.3133	1.08807e-06
	treatment*background	1.51774	0.379434	4	73.7522	60.2402	1.69348e-22
	condition*background	0.153007	0.153007	1	73.998	24.292	4.91856e-06
	treatment*condition*background	0.646176	0.161544	4	73.7676	25.6473	2.45375e-13
RD29a	treatment	1.15098	0.287746	4	80.1016	28.7299	8.19737e-15
	condition	0.0609653	0.0609653	1	79.3922	6.08707	0.0157694
	background	17.5789	17.5789	1	84.9886	1755.16	1.56752e-58
	treatment*condition	0.786982	0.196745	4	80.1016	19.644	2.68345e-11
	treatment*background	1.82128	0.455319	4	79.8357	45.4612	7.54864e-20
	condition*background	0.00106514	0.00106514	1	80.6725	0.106349	0.745184
	treatment*condition*background	1.81919	0.454797	4	79.8357	45.409	7.79016e-20
ABF2	treatment	2.81346	0.703366	4	51.7391	67.8076	6.04421e-20
	condition	2.21925	2.21925	1	51.6941	213.945	5.18524e-20
	background	15.9808	15.9808	1	52.7822	1540.62	9.79846e-41
	treatment*condition	5.36949	1.34237	4	51.8326	129.411	2.5979e-26
	treatment*background	5.9189	1.47973	4	51.7391	142.652	2.80773e-27
	condition*background	0.606479	0.606479	1	51.6941	58.4673	4.79457e-10
	treatment*condition*background	1.40809	0.352024	4	51.8326	33.9367	6.59632e-14
The summary of linear mixed-effects models provides comprehensive details on the model's fit, including estimates and significance of fixed effects. Significant p-values are given in red.
Variable	Effect	Estimate	Std. Error	df	t value	Pr(>|t|)
PYL4	(Intercept)	0.00051721	0.0857806	115.955	0.00602946	0.9952
	FNP100	-0.0397891	0.0945122	113.974	-0.420995	0.674552
	ZnO	-0.347589	0.0944168	108.853	-3.68144	0.000362664
	ZnOnano	-0.337688	0.0944168	108.853	-3.57656	0.000520869
	FNP100xZnOnano	0.100776	0.0944168	108.853	1.06735	0.288175
	Drought	-0.0901078	0.0931128	110.054	-0.967728	0.335302
	pp2ca-1	-7.80628e-16	0.116088	103.057	-6.72444e-15	1
	FNP100 * Drought	-0.0373833	0.111573	113.45	-0.335056	0.738202
	ZnO * Drought	0.196356	0.11111	108.187	1.76722	0.080011
	ZnOnano * Drought	0.0849371	0.11111	108.187	0.764443	0.446268
	FNP100xZnOnano * Drought	-0.189281	0.11111	108.187	-1.70355	0.0913361
	FNP100 * pp2ca-1	0.637735	0.149696	108.321	4.26019	4.37007e-05
	ZnO * pp2ca-1	0.401775	0.149636	105.51	2.68501	0.00842483
	ZnOnano * pp2ca-1	0.395184	0.149636	105.51	2.64097	0.00952253
	FNP100xZnOnano * pp2ca-1	0.201559	0.149636	105.51	1.34699	0.180869
	Drought * pp2ca-1	0.156635	0.148817	106.03	1.05254	0.294945
	FNP100 * Drought * pp2ca-1	0.0770189	0.198498	107.014	0.388008	0.698781
	ZnO * Drought * pp2ca-1	-0.35249	0.198238	104.765	-1.77811	0.0782863
	ZnOnano * Drought * pp2ca-1	-0.453297	0.198238	104.765	-2.28663	0.0242285
	FNP100xZnOnano * Drought * pp2ca-1	-0.109943	0.198238	104.765	-0.554599	0.580351
ABI2	(Intercept)	-0.0334753	0.0839109	117.913	-0.398938	0.69066
	FNP100	-0.189401	0.0926551	112.989	-2.04415	0.0432633
	ZnO	-0.187368	0.0906648	109.338	-2.0666	0.0411343
	ZnOnano	-0.186537	0.0906648	109.338	-2.05744	0.0420231
	FNP100xZnOnano	0.00949793	0.0906648	109.338	0.104759	0.916759
	Drought	0.474149	0.0906648	109.338	5.22969	8.24011e-07
	pp2ca-1	-3.54847e-15	0.110853	105.629	-3.20107e-14	1
	FNP100 * Drought	-0.183287	0.107767	110.692	-1.70077	0.0917932
	ZnO * Drought	0.0973191	0.107571	108.312	0.904698	0.367633
	ZnOnano * Drought	-0.231622	0.106509	108.637	-2.17467	0.0318238
	FNP100xZnOnano * Drought	-0.381524	0.106509	108.637	-3.58208	0.000511515
	FNP100 * pp2ca-1	0.388382	0.144476	108.957	2.68821	0.00831161
	ZnO * pp2ca-1	0.469533	0.143208	107.171	3.27869	0.00140677
	ZnOnano * pp2ca-1	0.402978	0.143208	107.171	2.81394	0.00582374
	FNP100xZnOnano * pp2ca-1	0.279491	0.143208	107.171	1.95165	0.0535897
	Drought * pp2ca-1	0.335421	0.143208	107.171	2.3422	0.0210178
	FNP100 * Drought * pp2ca-1	-0.457606	0.190238	107.357	-2.40544	0.0178629
	ZnO * Drought * pp2ca-1	-0.979738	0.190127	106.512	-5.15308	1.18619e-06
	ZnOnano * Drought * pp2ca-1	-0.425225	0.189528	106.61	-2.2436	0.0269252
	FNP100xZnOnano * Drought * pp2ca-1	-0.232477	0.189528	106.61	-1.22661	0.222672
PYR1	(Intercept)	-0.0866459	0.0728718	114.725	-1.18902	0.236888
	FNP100	0.0646973	0.0792389	109.558	0.816484	0.415995
	ZnO	-0.210427	0.0771864	105.865	-2.72622	0.00749926
	ZnOnano	-0.162206	0.0771864	105.865	-2.10148	0.0379723
	FNP100xZnOnano	0.270111	0.0771864	105.865	3.49947	0.000683294
	Drought	0.145042	0.0771864	105.865	1.87911	0.0629799
	pp2ca-1	9.02775e-16	0.0941103	103.134	9.59273e-15	1
	FNP100 * Drought	-0.0766795	0.0932431	107.941	-0.822361	0.412684
	ZnO * Drought	0.198158	0.0915053	105.1	2.16554	0.0326078
	ZnOnano * Drought	0.223054	0.0906548	105.471	2.46047	0.015499
	FNP100xZnOnano * Drought	-0.25749	0.0906548	105.471	-2.84033	0.00540917
	FNP100 * pp2ca-1	0.198804	0.123027	105.992	1.61595	0.109079
	ZnO * pp2ca-1	0.10025	0.121715	104.258	0.823646	0.412021
	ZnOnano * pp2ca-1	0.217796	0.121715	104.258	1.78939	0.0764549
	FNP100xZnOnano * pp2ca-1	0.891062	0.121715	104.258	7.3209	5.34568e-11
	Drought * pp2ca-1	0.17686	0.121715	104.258	1.45307	0.149209
	FNP100 * Drought * pp2ca-1	0.0570122	0.162505	104.802	0.350834	0.726417
	ZnO * Drought * pp2ca-1	-0.201169	0.161514	103.776	-1.24552	0.215746
	ZnOnano * Drought * pp2ca-1	-0.526592	0.161034	103.891	-3.27008	0.00145901
	FNP100xZnOnano * Drought * pp2ca-1	-1.13026	0.161034	103.891	-7.01878	2.37233e-10
ABF3	(Intercept)	0.143867	0.0795984	116.936	1.80741	0.0732692
	FNP100	-0.190637	0.0850533	112.008	-2.24138	0.0269721
	ZnO	-0.0938485	0.0827473	107.626	-1.13416	0.259249
	ZnOnano	-0.147432	0.0827473	107.626	-1.78171	0.0776162
	FNP100xZnOnano	0.0270107	0.0837208	106.801	0.322628	0.747608
	Drought	0.530154	0.0837208	106.801	6.33241	5.82581e-09
	pp2ca-1	-8.9166e-15	0.102001	104.395	-8.74166e-14	1
	FNP100 * Drought	-0.0461402	0.100357	110.102	-0.459759	0.646596
	ZnO * Drought	-0.171963	0.0984106	106.71	-1.7474	0.0834444
	ZnOnano * Drought	-0.181763	0.0984106	106.71	-1.84699	0.0675197
	FNP100xZnOnano * Drought	-0.176646	0.0992306	106.123	-1.78016	0.0779117
	FNP100 * pp2ca-1	0.531203	0.132809	107.788	3.99974	0.000116518
	ZnO * pp2ca-1	0.57941	0.131345	105.712	4.41137	2.48071e-05
	ZnOnano * pp2ca-1	0.372803	0.131345	105.712	2.83836	0.00543814
	FNP100xZnOnano * pp2ca-1	0.560399	0.13196	105.381	4.24673	4.6888e-05
	Drought * pp2ca-1	-0.0116803	0.13196	105.381	-0.0885143	0.929636
	FNP100 * Drought * pp2ca-1	-0.679643	0.175727	106.373	-3.8676	0.000189653
	ZnO * Drought * pp2ca-1	-0.216265	0.174623	105.145	-1.23847	0.2183
	ZnOnano * Drought * pp2ca-1	0.349638	0.174623	105.145	2.00224	0.0478334
	FNP100xZnOnano * Drought * pp2ca-1	-0.0591605	0.175086	104.958	-0.337893	0.736119
PP2CA	(Intercept)	0.0456393	0.0697129	90.0348	0.654676	0.514346
	FNP100	-0.0664235	0.077987	88.4699	-0.851725	0.396666
	ZnO	0.0343544	0.0758103	81.7868	0.453162	0.651632
	ZnOnano	0.0131659	0.0758103	81.7868	0.17367	0.862554
	FNP100xZnOnano	0.111188	0.077487	79.9692	1.43493	0.155207
	Drought	0.652683	0.077487	79.9692	8.42313	1.19872e-12
	pp2ca-1	1.05157e-14	0.0916558	76.548	1.1473e-13	1
	FNP100 * Drought	-0.285222	0.0960847	85.2516	-2.96844	0.00388506
	ZnO * Drought	0.0631101	0.0943265	80.0088	0.66906	0.505383
	ZnOnano * Drought	-0.312603	0.0943265	80.0088	-3.31405	0.00138305
	FNP100xZnOnano * Drought	-0.370858	0.0956793	78.8192	-3.87605	0.000218417
	FNP100 * pp2ca-1	-3.45031	0.120344	82.4003	-28.6703	1.25078e-44
	ZnO * pp2ca-1	-4.06304	0.118945	78.7534	-34.1589	5.61712e-49
	ZnOnano * pp2ca-1	-0.810394	0.118945	78.7534	-6.81316	1.71778e-09
	FNP100xZnOnano * pp2ca-1	-3.05436	0.120021	78.0025	-25.4486	1.59085e-39
	Drought * pp2ca-1	-0.965051	0.120021	78.0025	-8.0407	7.84686e-12
	FNP100 * Drought * pp2ca-1	0.918589	0.16135	79.9114	5.69315	1.99083e-07
	ZnO * Drought * pp2ca-1	4.29289	0.160309	77.7731	26.7788	5.27256e-41
	ZnOnano * Drought * pp2ca-1	-1.14007	0.160309	77.7731	-7.11168	4.88715e-10
	FNP100xZnOnano * Drought * pp2ca-1	0.286469	0.161109	77.3597	1.77811	0.0793154
RD29B	(Intercept)	-0.0340381	0.169379	96.9715	-0.200958	0.841152
	FNP100	-0.0693768	0.185961	91.7984	-0.373072	0.709955
	ZnO	-0.335237	0.18255	86.1511	-1.83641	0.0697466
	ZnOnano	-0.337716	0.18255	86.1511	-1.84999	0.0677433
	FNP100xZnOnano	0.18292	0.18255	86.1511	1.00202	0.319138
	Drought	1.48035	0.191987	87.7646	7.71065	1.82464e-11
	pp2ca-1	1.99661e-16	0.221834	80.7586	9.00049e-16	1
	FNP100 * Drought	-0.887119	0.246038	93.0909	-3.60562	0.000502927
	ZnO * Drought	0.434814	0.231982	87.6165	1.87435	0.0642148
	ZnOnano * Drought	-0.822463	0.228347	88.4996	-3.6018	0.000521132
	FNP100xZnOnano * Drought	-0.969659	0.238896	90.5549	-4.05892	0.000104472
	FNP100 * pp2ca-1	0.726726	0.289468	85.7826	2.51056	0.0139303
	ZnO * pp2ca-1	0.881004	0.287289	83.002	3.06661	0.00292213
	ZnOnano * pp2ca-1	0.700458	0.287289	83.002	2.43817	0.0168961
	FNP100xZnOnano * pp2ca-1	0.742747	0.287289	83.002	2.58537	0.0114748
	Drought * pp2ca-1	-0.127216	0.293376	83.8897	-0.433627	0.665673
	FNP100 * Drought * pp2ca-1	0.110461	0.398692	86.1052	0.277059	0.782399
	ZnO * Drought * pp2ca-1	-1.81534	0.390174	83.2961	-4.65263	1.2212e-05
	ZnOnano * Drought * pp2ca-1	0.403429	0.388024	83.5932	1.0397	0.301478
	FNP100xZnOnano * Drought * pp2ca-1	-0.606534	0.394324	84.6606	-1.53816	0.127738
DREB19	(Intercept)	0.0179633	0.044217	83.3334	0.406254	0.685597
	FNP100	-0.653668	0.0611137	82.0857	-10.6959	3.15633e-17
	ZnO	-0.503623	0.059019	77.1446	-8.53323	9.40549e-13
	ZnOnano	-0.603766	0.059019	77.1446	-10.23	5.16435e-16
	FNP100xZnOnano	-0.124325	0.059019	77.1446	-2.10653	0.0384095
	Drought	-0.59624	0.059019	77.1446	-10.1025	9.03375e-16
	pp2ca-1	-3.97288e-15	0.059019	77.1446	-6.73153e-14	1
	FNP100 * Drought	0.755818	0.0849596	79.944	8.8962	1.41278e-13
	ZnO * Drought	0.717555	0.0834655	77.1446	8.59703	7.08233e-13
	ZnOnano * Drought	0.666681	0.0834655	77.1446	7.9875	1.06301e-11
	FNP100xZnOnano * Drought	0.466295	0.0834655	77.1446	5.58668	3.33659e-07
	FNP100 * pp2ca-1	1.39419	0.0771791	78.2588	18.0643	1.20659e-29
	ZnO * pp2ca-1	0.656419	0.0771791	78.2588	8.50514	9.62947e-13
	ZnOnano * pp2ca-1	0.719272	0.0771791	78.2588	9.31951	2.51765e-14
	FNP100xZnOnano * pp2ca-1	0.550494	0.0771791	78.2588	7.13268	4.33667e-10
	Drought * pp2ca-1	1.04348	0.0771791	78.2588	13.5203	3.60053e-22
	FNP100 * Drought * pp2ca-1	-1.01341	0.103663	77.7698	-9.77598	3.50584e-15
	ZnO * Drought * pp2ca-1	-1.07945	0.103663	77.7698	-10.4131	2.1116e-16
	ZnOnano * Drought * pp2ca-1	-1.17473	0.103663	77.7698	-11.3322	3.87997e-18
	FNP100xZnOnano * Drought * pp2ca-1	-1.02375	0.103663	77.7698	-9.87573	2.2542e-15
DREB2A	(Intercept)	0.0128511	0.0466565	84.5532	0.27544	0.78365
	FNP100	-0.465314	0.0651872	83.2721	-7.13811	3.23766e-10
	ZnO	-0.0328123	0.0633242	77.6248	-0.518163	0.605818
	ZnOnano	-0.488371	0.0633242	77.6248	-7.71223	3.4796e-11
	FNP100xZnOnano	-0.0117402	0.0633242	77.6248	-0.185398	0.853401
	Drought	0.510948	0.0633242	77.6248	8.06876	7.13323e-12
	pp2ca-1	-1.49734e-15	0.0633242	77.6248	-2.36456e-14	1
	FNP100 * Drought	-0.263982	0.0908809	80.947	-2.9047	0.00473779
	ZnO * Drought	-0.477534	0.089554	77.6248	-5.33236	9.26191e-07
	ZnOnano * Drought	-0.240924	0.089554	77.6248	-2.69027	0.00873778
	FNP100xZnOnano * Drought	-0.450943	0.089554	77.6248	-5.03543	3.02094e-06
	FNP100 * pp2ca-1	1.25601	0.0827141	78.9684	15.185	3.87992e-25
	ZnO * pp2ca-1	0.377324	0.0827141	78.9684	4.56179	1.83181e-05
	ZnOnano * pp2ca-1	0.66312	0.0827141	78.9684	8.01702	8.0972e-12
	FNP100xZnOnano * pp2ca-1	0.841341	0.0827141	78.9684	10.1717	5.16074e-16
	Drought * pp2ca-1	0.0682707	0.0827141	78.9684	0.825382	0.411641
	FNP100 * Drought * pp2ca-1	-0.054177	0.111154	78.3813	-0.487402	0.627334
	ZnO * Drought * pp2ca-1	-0.117508	0.111154	78.3813	-1.05716	0.293688
	ZnOnano * Drought * pp2ca-1	-0.122857	0.111154	78.3813	-1.10528	0.27242
	FNP100xZnOnano * Drought * pp2ca-1	-0.255308	0.111154	78.3813	-2.29687	0.024296
DREB2B	(Intercept)	-0.0179505	0.0591376	36.8197	-0.303538	0.763189
	FNP100	-0.348359	0.068494	74.8633	-5.08598	2.6233e-06
	ZnO	-0.330932	0.0648006	73.5645	-5.10693	2.48756e-06
	ZnOnano	-0.5845	0.0648006	73.5645	-9.01998	1.60194e-13
	FNP100xZnOnano	-0.00822815	0.0648006	73.5645	-0.126976	0.899305
	Drought	-0.429871	0.0648006	73.5645	-6.63375	4.80095e-09
	pp2ca-1	-3.12434e-15	0.0648006	73.5645	-4.82147e-14	1
	FNP100 * Drought	0.38669	0.0942897	74.2612	4.10109	0.000104119
	ZnO * Drought	0.58741	0.0916419	73.5645	6.40984	1.23591e-08
	ZnOnano * Drought	0.729195	0.0916419	73.5645	7.957	1.61865e-11
	FNP100xZnOnano * Drought	0.271228	0.0916419	73.5645	2.95965	0.00414195
	FNP100 * pp2ca-1	1.04622	0.0851131	73.8513	12.2921	1.54207e-19
	ZnO * pp2ca-1	0.554066	0.0855704	73.7461	6.47497	9.31543e-09
	ZnOnano * pp2ca-1	0.712509	0.0855704	73.7461	8.32657	3.19678e-12
	FNP100xZnOnano * pp2ca-1	0.511552	0.0850306	73.7982	6.01609	6.33422e-08
	Drought * pp2ca-1	0.832274	0.0850306	73.7982	9.78794	5.64132e-15
	FNP100 * Drought * pp2ca-1	-0.55064	0.114097	73.7246	-4.82609	7.32495e-06
	ZnO * Drought * pp2ca-1	-0.847039	0.115017	73.6925	-7.36446	2.08644e-10
	ZnOnano * Drought * pp2ca-1	-1.10812	0.115017	73.6925	-9.63437	1.1083e-14
	FNP100xZnOnano * Drought * pp2ca-1	-0.777412	0.114035	73.6948	-6.8173	2.18483e-09
RD29a	(Intercept)	0.0145687	0.0609854	84.0548	0.238888	0.811774
	FNP100	-0.830063	0.0845169	83.0425	-9.82126	1.48511e-15
	ZnO	-0.619018	0.0817131	79.1754	-7.5755	5.75766e-11
	ZnOnano	-1.23272	0.0817131	79.1754	-15.0859	5.35067e-25
	FNP100xZnOnano	-1.1407	0.0817131	79.1754	-13.9599	4.73943e-23
	Drought	-0.579784	0.0817131	79.1754	-7.09536	4.86125e-10
	pp2ca-1	1.1995e-15	0.0817131	79.1754	1.46793e-14	1
	FNP100 * Drought	0.608705	0.117559	81.3968	5.17787	1.58993e-06
	ZnO * Drought	0.446427	0.11556	79.1754	3.86317	0.000227667
	ZnOnano * Drought	1.00614	0.11556	79.1754	8.70668	3.57924e-13
	FNP100xZnOnano * Drought	1.14442	0.11556	79.1754	9.90323	1.65992e-15
	FNP100 * pp2ca-1	1.1508	0.106832	80.0672	10.7721	3.05378e-17
	ZnO * pp2ca-1	0.805613	0.106832	80.0672	7.54091	6.34771e-11
	ZnOnano * pp2ca-1	1.5509	0.106832	80.0672	14.5171	3.90395e-24
	FNP100xZnOnano * pp2ca-1	1.4885	0.106832	80.0672	13.933	4.163e-23
	Drought * pp2ca-1	1.19094	0.106832	80.0672	11.1478	5.80565e-18
	FNP100 * Drought * pp2ca-1	-1.32406	0.143506	79.677	-9.22649	3.2658e-14
	ZnO * Drought * pp2ca-1	-1.39263	0.143506	79.677	-9.70434	3.79826e-15
	ZnOnano * Drought * pp2ca-1	-1.49237	0.143506	79.677	-10.3994	1.69583e-16
	FNP100xZnOnano * Drought * pp2ca-1	-1.81789	0.143506	79.677	-12.6677	8.84106e-21
ABF2	(Intercept)	-0.272034	0.110421	16.1699	-2.46361	0.0253344
	FNP100	-0.145666	0.0841644	55.4192	-1.73073	0.0890645
	ZnO	-0.452705	0.0755908	51.359	-5.98889	2.08688e-07
	ZnOnano	-0.576905	0.0755908	51.359	-7.63194	5.25753e-10
	FNP100xZnOnano	0.078918	0.073139	51.6814	1.07901	0.285592
	Drought	0.0168952	0.0755908	51.359	0.223509	0.824026
	pp2ca-1	2.65773e-15	0.0831583	51.277	3.19598e-14	1
	FNP100 * Drought	0.0678661	0.105985	53.952	0.640336	0.524664
	ZnO * Drought	0.5988	0.102781	51.632	5.82596	3.69836e-07
	ZnOnano * Drought	0.439105	0.0993134	51.3245	4.4214	5.10826e-05
	FNP100xZnOnano * Drought	-0.357918	0.0974602	51.5051	-3.67245	0.000571753
	FNP100 * pp2ca-1	0.819672	0.118317	53.4384	6.92775	5.67011e-09
	ZnO * pp2ca-1	1.24893	0.11238	51.3141	11.1134	2.87091e-15
	ZnOnano * pp2ca-1	1.5988	0.11238	51.3141	14.2267	1.91853e-19
	FNP100xZnOnano * pp2ca-1	0.814238	0.110746	51.4538	7.35232	1.43969e-09
	Drought * pp2ca-1	1.07143	0.11238	51.3141	9.53397	6.01373e-13
	FNP100 * Drought * pp2ca-1	-1.44307	0.158314	52.4978	-9.11522	2.11265e-12
	ZnO * Drought * pp2ca-1	-0.223817	0.156188	51.431	-1.433	0.15791
	ZnOnano * Drought * pp2ca-1	-0.543964	0.153928	51.2968	-3.53389	0.000877008
	FNP100xZnOnano * Drought * pp2ca-1	-1.32283	0.152739	51.37	-8.66076	1.2895e-11

## Sheet: Table S5
ANOVA (Type I) output for fitted model. Significant p-values are given in red.
Variable	Effect	NumDF	SumSq	MeanSq	F value	Pr(>F)
Leaf Zn	treatment	4	2911.27	727.818	846.519	5.33118e-22
	condition	1	335.136	335.136	389.794	1.38198e-14
	treatment*condition	4	2488.44	622.11	723.571	2.53311e-21
	residuals	20	17.1955	0.859777
Leaf Cd	treatment	4	0.0811246	0.0202811	51.2931	3.09012e-10
	condition	1	0.000655201	0.000655201	1.65707	0.212698
	treatment*condition	4	0.848975	0.212244	536.786	4.88826e-20
	residuals	20	0.00790794	0.000395397
Leaf Co	treatment	4	0.0190393	0.00475983	10.5464	9.21716e-05
	condition	1	0.00543246	0.00543246	12.0367	0.0024206
	treatment*condition	4	0.0425	0.010625	23.5419	2.51727e-07
	residuals	20	0.00902647	0.000451323
Leaf Cr	treatment	4	3.16903	0.792258	207.237	5.6686e-16
	condition	1	0.0293156	0.0293156	7.66831	0.0118359
	treatment*condition	4	5.20808	1.30202	340.579	4.36379e-18
	residuals	20	0.0764591	0.00382296
Leaf Cu	treatment	4	1.25032	0.31258	72.4549	1.30119e-11
	condition	1	0.138448	0.138448	32.0918	1.52124e-05
	treatment*condition	4	0.118889	0.0297222	6.8895	0.00117552
	residuals	20	0.0862827	0.00431413
Leaf Fe	treatment	4	72562.1	18140.5	7836.08	1.22203e-31
	condition	1	50364.4	50364.4	21755.7	7.52941e-32
	treatment*condition	4	93127.1	23281.8	10056.9	1.00946e-32
	residuals	20	46.3	2.315
Leaf Mn	treatment	4	98.7865	24.6966	635.256	9.21431e-21
	condition	1	3.41381	3.41381	87.8114	9.32855e-09
	treatment*condition	4	106.213	26.5532	683.011	4.49016e-21
	residuals	20	0.777533	0.0388767
Leaf Ni	treatment	4	136.061	34.0152	14460	2.67777e-34
	condition	1	11.9461	11.9461	5078.33	1.52334e-25
	treatment*condition	4	19.3843	4.84606	2060.08	7.59917e-26
	residuals	20	0.0470473	0.00235237
Root Zn	treatment	4	27449.3	6862.32	21071.6	6.20862e-36
	condition	1	10727.6	10727.6	32940.6	1.19254e-33
	treatment*condition	4	12260.4	3065.11	9411.79	1.95819e-32
	residuals	20	6.51333	0.325667
Root Cd	treatment	4	0.270347	0.0675869	2.33056	0.0910803
	condition	1	0.367568	0.367568	12.6747	0.00196167
	treatment*condition	4	1.20802	0.302005	10.4139	0.000100052
	residuals	20	0.580005	0.0290002
Root Co	treatment	2	0.0199547	0.00997733	1.67456	0.254496
	condition	1	0.511352	0.511352	85.8236	3.53288e-05
	treatment*condition	2	0.489395	0.244697	41.0692	0.000135712
	residuals	7	0.0417072	0.00595818
Root Cr	treatment	4	51.5292	12.8823	35.5894	7.85925e-09
	condition	1	39.7924	39.7924	109.933	1.41864e-09
	treatment*condition	4	110.949	27.7373	76.6289	7.72276e-12
	residuals	20	7.23939	0.361969
Root Cu	treatment	4	391.829	97.9572	215.372	3.89464e-16
	condition	1	31.9198	31.9198	70.18	5.67771e-08
	treatment*condition	4	176.48	44.1199	97.0037	8.41661e-13
	residuals	20	9.09654	0.454827
Root Fe	treatment	4	1.54058e+06	385144	2898.34	2.52022e-27
	condition	1	378226	378226	2846.28	4.83616e-23
	treatment*condition	4	6.9258e+06	1.73145e+06	13029.7	7.58449e-34
	residuals	20	2657.69	132.885
Root Mn	treatment	4	1741.22	435.306	5919.84	2.01368e-30
	condition	1	40.6469	40.6469	552.768	4.82522e-16
	treatment*condition	4	4133.1	1033.27	14051.8	3.56526e-34
	residuals	20	1.47067	0.0735333
Root Ni	treatment	4	649.104	162.276	463.178	2.10254e-19
	condition	1	7.56012	7.56012	21.5786	0.000156035
	treatment*condition	4	2274.35	568.588	1622.9	8.1961e-25
	residuals	20	7.00707	0.350353
Soil Zn	treatment	4	6764.7	1691.18	5018.33	1.04902e-29
	condition	1	388.08	388.08	1151.57	3.73249e-19
	treatment*condition	4	1357.06	339.266	1006.72	9.51731e-23
	residuals	20	6.74	0.337
Soil Cd	treatment	4	0.874412	0.218603	11806	2.03272e-33
	condition	1	0.261632	0.261632	14129.8	5.61145e-30
	treatment*condition	4	0.683946	0.170986	9234.35	2.36844e-32
	residuals	20	0.000370327	1.85163e-05
Soil Co	treatment	4	5.7156	1.4289	5974.5	1.83703e-30
	condition	1	2.86258	2.86258	11969	2.94315e-29
	treatment*condition	4	1.88936	0.472339	1974.94	1.15766e-25
	residuals	20	0.00478333	0.000239167
Soil Cr	treatment	4	266.598	66.6495	3297.85	6.94404e-28
	condition	1	7.29147	7.29147	360.785	2.88486e-14
	treatment*condition	4	69.2804	17.3201	857.007	4.71725e-22
	residuals	20	0.4042	0.02021
Soil Cu	treatment	4	92.907	23.2267	299.507	1.54381e-17
	condition	1	30.8459	30.8459	397.755	1.13959e-14
	treatment*condition	4	64.2469	16.0617	207.114	5.70143e-16
	residuals	20	1.551	0.07755
Soil Fe	treatment	4	4.35013e+07	1.08753e+07	104.769	4.0546e-13
	condition	1	1.92801e+07	1.92801e+07	185.737	1.39087e-11
	treatment*condition	4	5.3374e+07	1.33435e+07	128.546	5.75099e-14
	residuals	20	2.07607e+06	103803
Soil Mn	treatment	4	9011.44	2252.86	299.211	1.55885e-17
	condition	1	4172.48	4172.48	554.163	4.70904e-16
	treatment*condition	4	6144.9	1536.23	204.032	6.59805e-16
	residuals	20	150.587	7.52933
Soil Ni	treatment	4	24.936	6.23401	1552.04	1.27891e-24
	condition	1	41.3013	41.3013	10282.5	1.34048e-28
	treatment*condition	4	45.7768	11.4442	2849.18	2.98946e-27
	residuals	20	0.0803333	0.00401667
